# Supplementary material for: Optimal age of the donor graft tissue in relation to cultured pearl phenotypes in the mollusc, Pinctada margaritifera
Source: PLoS One. 2018 Jun 18;13(6):e0198505. doi: 10.1371/journal.pone.0198505 (PMC6005463; doi:10.1371/journal.pone.0198505)
Supplement: S2 Appendix — (XLSX) [file pone.0198505.s003.xlsx]

## Sheet: Fig1&2
	Donor	Pearl	Nacre weight	Nacre thickness	Shape	circle	luster	colour	darkness	surface defect	Grade
GMR7	E1	1	1.1759	0.223447	o	1	1	green	moderate	1	B
GMR7	E1	2	1.1116	0.196606	o	0	1	green	moderate	3	C
GMR7	E1	4	0.6608	0.127058	o	1	1	green	moderate	2	C
GMR7	E1	5	0.5183	0.132084	b	1	1	grey	moderate	2	D
GMR7	E1	6	0.6899	0.148289	r	0	1	peacock	moderate	1	B
GMR7	E1	7	0.9021	0.174485	b	1	1	peacock	moderate	3	D
GMR7	E2	1	0.7188	0.152338	b	1	1	grey	moderate	3	D
GMR7	E2	2	0.6534	0.138187	r	0	2	grey	moderate	2	C
GMR7	E2	3	1.7231	0.232495	b	1	1	peacock	moderate	3	D
GMR7	E2	4	1.3792	0.155258	r	0	2	yellow	low	2	C
GMR7	E2	5	0.4451	0.0955029	o	0	0	yellow	low	1	C
GMR7	E2	6	0.9414	0.172739	o	1	1	peacock	moderate	3	D
GMR7	E2	7	1.4121	0.232495	o	0	1	yellow	moderate	2	C
GMR7	E2	8	1.2553	0.166042	b	1	1	yellow	moderate	2	D
GMR7	E2	9	0.4836	0.103427	b	1	1	grey	moderate	2	D
GMR7	E3	1	1.0238	0.200579	o	1	1	peacock	moderate	2	C
GMR7	E3	2	0.8296	0.163192	r	0	1	grey	moderate	1	B
GMR7	E3	3	0.9877	0.177958	b	1	2	green	moderate	2	C
GMR7	E3	4	0.9831	0.173438	o	1	2	peacock	high	2	C
GMR7	E3	5	1.2229	0.201238	b	1	1	grey	moderate	2	C
GMR7	E3	6	1.348	0.245324	o	1	2	peacock	moderate	1	B
GMR7	E3	7	0.6974	0.142706	o	0	1	grey	moderate	3	D
GMR7	E4	2	0.7996	0.160683	o	0	1	green	moderate	3	D
GMR7	E4	3	0.8415	0.140453	o	1	1	grey	moderate	2	D
GMR7	E4	4	1.7663	0.326049	o	1	1	grey	moderate	3	R
GMR7	E4	5	1.063	0.160683	b	1	1	grey	moderate	1	D
GMR7	E5	1	0.5892	0.130544	b	0	1	grey	low	1	B
GMR7	E5	2	0.9074	0.155622	b	1	1	green	moderate	3	D
GMR7	E5	3	0.6493	0.143455	b	1	2	yellow	low	3	D
GMR7	E5	4	0.8403	0.156712	b	1	1	green	moderate	3	D
GMR7	E5	5	1.1678	0.200249	r	0	1	grey	moderate	3	C
GMR7	E5	6	0.9412	0.177612	b	1	1	peacock	moderate	1	C
GMR7	E6	1	0.8873	0.184825	b	1	1	green	moderate	3	C
GMR7	E6	2	0.7806	0.170986	b	1	1	peacock	moderate	2	D
GMR7	E6	3	0.7108	0.137808	b	1	2	green	moderate	3	D
GMR7	E6	4	0.5159	0.114015	b	0	2	yellow	low	2	D
GMR7	E6	5	0.6658	0.115218	b	0	1	grey	moderate	3	D
GMR7	E6	6	0.5711	0.133235	b	1	1	grey	moderate	3	D
GMR7	E6	7	0.9576	0.283473	b	0	1	grey	low	1	D
GMR7	E6	8	0.4293	0.0959241	r	0	1	grey	moderate	3	D
GMR7	E6	9	0.4868	0.101773	b	1	1	grey	moderate	3	D
GMR7	E6	10	0.6165	0.124327	o	0	2	green	moderate	3	D
GMR7	E7	1	0.6821	0.142332	b	1	1	peacock	moderate	2	C
GMR7	E7	2	0.4997	0.090838	o	1	1	peacock	moderate	2	C
GMR7	E7	3	0.8089	0.159603	r	0	1	green	moderate	2	C
GMR7	E7	4	0.5158	0.111192	b	1	1	grey	high	3	D
GMR7	E7	7	0.4188	0.0967652	o	0	0	green	high	1	C
GMR7	E7	8	0.6176	0.137429	b	1	1	grey	moderate	3	D
GMR7	E7	9	0.2486	0.0540297	o	0	1	peacock	moderate	3	D
GMR7	E8	1	0.4994	0.111597	o	0	2	grey	moderate	3	D
GMR7	E8	2	0.8964	0.142706	b	1	1	grey	moderate	3	D
GMR7	E8	3	1.085	0.188221	r	0	1	green	moderate	2	C
GMR7	E8	4	0.5363	0.111597	o	0	1	green	high	2	C
GMR7	E8	5	1.7525	0.228459	b	1	1	green	moderate	2	D
GMR7	E8	6	0.588	0.13093	r	0	1	grey	moderate	2	C
GMR7	E8	7	0.5459	0.12315	b	1	1	grey	low	3	D
GMR7	E8	8	0.6749	0.12628	b	1	2	peacock	moderate	2	D
GMR7	E9	1	0.6389	0.139321	r	0	2	grey	moderate	2	B
GMR7	E9	2	0.6914	0.143829	r	1	1	grey	moderate	3	D
GMR7	E9	3	0.9786	0.180717	o	1	1	peacock	moderate	2	C
GMR7	E9	4	0.7203	0.138565	b	1	1	grey	high	2	D
GMR7	E9	5	0.6651	0.124718	b	1	1	grey	moderate	2	D
GMR7	E9	6	0.92	0.185846	b	1	1	grey	high	3	D
GMR7	E9	7	0.9135	0.169931	b	1	1	grey	moderate	2	D
GMR7	E9	9	0.5527	0.117614	r	0	1	grey	moderate	2	C
GMR7	E9	10	0.7826	0.124327	b	1	1	grey	moderate	3	D
GMR7	E10	1	0.9441	0.183118	r	0	1	grey	moderate	1	B
GMR7	E10	2	0.8454	0.169931	b	1	1	grey	moderate	2	C
GMR7	E10	3	0.3929	0.08264	b	1	1	grey	moderate	3	D
GMR7	E10	4	0.8166	0.148659	b	0	1	grey	moderate	1	B
GMR7	E10	5	0.3746	0.0800126	o	0	1	grey	moderate	1	B
GMR7	E10	6	0.2618	0.0697593	r	0	1	green	moderate	2	C
GMR7	E10	7	0.3826	0.0878389	b	1	1	grey	moderate	3	C
GMR7	E10	8	0.1934	0.0380246	o	0	1	grey	moderate	3	D
GMR7	E10	9	0.5157	0.0912645	b	1	1	grey	moderate	3	D
GMR7	E11	1	0.9731	0.189235	r	0	1	green	high	3	D
GMR7	E11	2	0.4349	0.107942	b	1	1	grey	high	3	D
GMR7	E13	1	0.9139	0.17553	b	1	1	bleu	low	3	D
GMR7	E13	2	1.3018	0.200579	o	1	2	yellow	low	3	D
GMR7	E13	3	0.5804	0.116019	b	0	1	yellow	low	2	D
GMR7	E13	4	0.8994	0.173089	r	0	2	grey	moderate	3	D
GMR7	E13	5	1.1933	0.189573	b	1	1	yellow	low	3	D
GMR7	E13	6	1.1463	0.210694	r	0	1	grey	moderate	3	D
GMR7	E13	7	0.5118	0.106306	o	0	2	peacock	moderate	1	B
GMR7	E13	8	0.8294	0.162834	b	1	1	grey	moderate	3	D
GMR7	E14	1	0.5724	0.132468	b	1	1	grey	moderate	2	C
GMR7	E14	2	1.0655	0.199589	r	0	1	peacock	moderate	1	B
GMR7	E14	3	0.7101	0.128611	b	1	1	yellow	low	3	D
GMR7	E14	4	0.2983	0.0610581	b	1	1	grey	low	3	D
GMR7	E14	5	1.1283	0.191593	o	1	1	yellow	low	1	B
GMR7	E14	6	0.9748	0.185166	b	1	1	peacock	moderate	0	B
GMR7	E14	7	0.9083	0.173089	b	1	1	peacock	moderate	3	D
GMR7	E14	8	0.6192	0.121576	b	1	1	grey	moderate	3	D
GMR7	E15	1	1.3244	0.220606	b	1	1	bleu	moderate	1	D
GMR7	E15	2	1.6189	0.245626	b	1	1	grey	moderate	1	D
GMR7	E15	3	0.8239	0.163192	o	0	1	grey	low	1	C
GMR7	E15	4	1.391	0.224704	b	1	1	peacock	moderate	1	C
GMR7	E15	5	1.1776	0.198596	o	1	1	peacock	moderate	2	C
GMR7	E15	7	0.799	0.153435	o	0	1	yellow	low	2	C
GMR7	E15	8	0.3865	0.090838	r	0	1	yellow	moderate	2	C
GMR7	E15	9	1.4	0.229704	b	1	1	peacock	moderate	1	B
GMR7	E16	1	0.7068	0.150502	r	0	2	peacock	moderate	2	B
GMR7	E16	2	0.8212	0.153435	b	1	1	grey	low	2	C
GMR7	E16	4	0.7757	0.181061	b	1	1	grey	high	3	D
GMR7	E17	1	0.8177	0.163549	b	1	1	grey	moderate	2	C
GMR7	E17	2	1.0318	0.176225	b	1	1	peacock	moderate	1	B
GMR7	E17	3	0.7935	0.154165	r	0	1	green	moderate	2	C
GMR7	E17	4	0.5825	0.114818	r	0	1	grey	moderate	3	C
GMR7	E17	5	0.3121	0.0804519	b	1	1	grey	moderate	3	D
GMR7	E17	6	0.5099	0.107942	b	1	1	grey	low	3	D
GMR7	E17	7	0.8313	0.163549	b	1	0	grey	moderate	2	C
GMR7	E17	8	0.5282	0.1196	b	1	1	peacock	low	1	C
GMR7	E17	9	0.2866	0.0706627	b	1	1	yellow	low	3	D
GMR7	E17	10	0.5842	0.110788	b	1	1	grey	low	2	C
GMR7	E18	1	0.548	0.12589	r	0	1	grey	moderate	1	B
GMR7	E18	2	0.704	0.138565	o	1	2	bleu	moderate	1	B
GMR7	E18	4	1.4001	0.213271	o	1	1	bleu	low	2	C
GMR7	E19	1	0.9539	0.18346	r	0	1	peacock	moderate	1	A
GMR7	E19	2	0.9088	0.176225	r	0	1	grey	moderate	2	C
GMR7	E19	3	0.7527	0.147178	o	0	1	peacock	high	2	C
GMR7	E19	4	0.8453	0.156349	r	0	1	peacock	moderate	1	A
GMR7	E20	1	0.573	0.128224	r	0	2	peacock	moderate	1	A
GMR7	E20	2	0.7228	0.158521	b	1	1	bleu	moderate	3	C
GMR7	E20	3	0.316	0.0813287	b	1	1	grey	moderate	1	C
GMR7	E20	4	0.4222	0.0955029	b	1	1	grey	moderate	3	D
GMR12	E25	1	0.3214	0.0737816	r	0	1	green	moderate	3	D
GMR12	E32	1	0.969	0.193245	b	1	1	peacock	moderate	3	D
GMR12	E32	2	0.5797	0.117589	r	0	1	grey	moderate	2	C
GMR12	E32	3	0.603	0.114793	b	1	1	grey	moderate	3	D
GMR12	E27	1	0.6351	0.127033	o	0	1	green	moderate	3	D
GMR12	E29	1	0.9012	0.170258	o	1	1	peacock	low	1	B
GMR12	E29	2	0.7934	0.151579	o	0	1	peacock	low	1	B
GMR12	E29	3	0.6715	0.139296	b	0	1	peacock	low	1	B
GMR12	E36	1	1.2529	0.222477	b	0	0	grey	moderate	3	R
GMR12	E36	2	0.8397	0.153775	b	1	1	peacock	moderate	3	D
GMR12	E36	3	0.7258	0.137024	o	0	1	peacock	high	3	C
GMR12	E36	4	0.6218	0.121551	b	1	1	green	moderate	3	D
GMR12	E36	5	0.5335	0.116792	r	0	1	grey	moderate	3	R
GMR12	E36	6	0.4605	0.0895306	b	0	1	grey	moderate	3	D
GMR12	E33	1	1.0848	0.193579	o	0	1	grey	high	1	B
GMR12	E33	2	1.0826	0.18718	o	0	1	green	moderate	3	C
GMR12	E33	3	0.8715	0.161735	r	0	1	green	moderate	2	C
GMR12	E33	4	0.7504	0.146411	b	0	1	grey	moderate	3	D
GMR12	E33	5	0.6368	0.13474	r	0	1	green	moderate	3	D
GMR12	E33	6	0.7731	0.156687	b	1	1	peacock	moderate	3	D
GMR12	E33	7	0.5405	0.115594	b	1	1	peacock	moderate	3	D
GMR12	E38	1	0.902	0.166727	o	0	1	grey	moderate	2	B
GMR12	E38	2	0.9274	0.166727	r	0	1	grey	moderate	1	B
GMR12	E38	3	0.663	0.125865	r	0	1	grey	moderate	1	B
GMR12	E38	4	0.6456	0.132059	o	0	1	grey	moderate	1	B
GMR12	E38	5	0.7988	0.146411	b	1	1	grey	moderate	3	R
GMR12	E38	6	0.892	0.160658	b	1	1	grey	moderate	3	D
GMR12	E38	7	0.7465	0.130519	b	1	1	peacock	moderate	2	C
GMR12	E22	1	1.0332	0.185141	r	0	1	grey	moderate	3	C
GMR12	E22	2	0.9293	0.165662	o	0	1	peacock	moderate	1	B
GMR12	E22	3	0.7371	0.143804	o	0	2	peacock	moderate	1	A
GMR12	E22	4	0.7263	0.144177	r	0	1	green	moderate	2	B
GMR12	E22	5	0.6155	0.131675	b	1	1	peacock	moderate	2	C
GMR12	E22	6	0.5641	0.122732	b	1	1	green	moderate	3	D
GMR12	E22	7	0.446	0.0975793	r	0	1	peacock	moderate	1	B
GMR12	E22	8	0.3996	0.0860891	b	1	1	grey	moderate	1	B
GMR12	E28	1	1.1934	0.193579	b	1	1	grey	moderate	2	C
GMR12	E28	2	0.8259	0.132827	o	0	1	green	moderate	1	B
GMR12	E28	3	0.6897	0.137783	o	0	1	green	moderate	1	B
GMR12	E26	1	0.9854	0.181379	o	0	1	peacock	high	2	B
GMR12	E26	2	0.851	0.169906	o	0	1	grey	moderate	3	D
GMR12	E26	3	0.7608	0.149003	r	0	1	peacock	high	1	B
GMR12	E26	4	0.4313	0.103402	b	0	1	grey	moderate	2	D
GMR12	E23	1	1.1038	0.195582	b	0	1	grey	moderate	3	D
GMR12	E23	2	0.9193	0.167081	r	0	1	grey	moderate	1	C
GMR12	E23	3	1.0827	0.224365	b	0	1	grey	moderate	3	R
GMR12	E23	4	0.849	0.155233	o	1	1	peacock	moderate	2	C
GMR12	E23	5	0.4175	0.092091	r	0	1	grey	moderate	1	B
GMR12	E37	1	1.0569	0.184459	o	0	1	green	moderate	2	C
GMR12	E37	2	0.6901	0.135884	r	0	1	green	moderate	3	D
GMR12	E37	3	0.5398	0.111167	r	0	1	green	moderate	3	D
GMR12	E37	4	0.666	0.130519	b	0	1	grey	moderate	3	D
GMR12	E37	5	0.5777	0.121945	b	1	1	grey	high	3	D
GMR12	E21	1	0.6536	0.126255	o	0	1	peacock	low	3	D
GMR12	E21	2	0.7848	0.18275	o	1	1	grey	moderate	3	C
GMR12	E21	3	0.9063	0.161017	o	0	1	peacock	moderate	2	C
GMR12	E40	1	1.0839	0.187858	r	0	1	grey	moderate	2	C
GMR12	E40	2	0.5069	0.128199	b	1	1	grey	moderate	3	D
GMR12	E40	3	0.3461	0.0719885	r	0	1	grey	low	1	C
GMR12	E40	4	0.2457	0.0360049	b	1	1	green	moderate	3	D
GMR12	E31	1	1.0043	0.183435	o	0	2	peacock	high	1	B
GMR12	E31	2	0.5602	0.116792	r	0	1	grey	moderate	1	B
GMR12	E31	3	0.7836	0.161376	o	1	1	peacock	moderate	3	D
GMR12	E30	1	1.9529	0.277792	r	0	1	green	high	1	B
GMR12	E30	2	1.2643	0.210346	r	0	2	peacock	moderate	3	C
GMR12	E30	3	0.962	0.171312	r	0	2	green	moderate	3	C
GMR12	E30	4	0.9155	0.166017	r	0	2	peacock	moderate	3	B
GMR12	E30	5	0.7928	0.151946	r	0	2	green	high	1	A
GMR12	E30	6	0.7772	0.159218	b	0	2	peacock	moderate	1	B
GMR12	E39	1	0.9668	0.17446	r	0	1	grey	moderate	3	D
GMR12	E39	2	0.6057	0.123125	b	0	1	grey	moderate	3	D
GMR12	E39	3	0.527	0.110763	r	0	1	grey	moderate	3	D
GMR12	E39	4	0.5642	0.126644	b	1	1	grey	moderate	3	D
GMR12	E35	1	1.3771	0.220581	b	0	1	grey	moderate	3	R
GMR12	E35	2	0.8412	0.172014	b	0	1	peacock	moderate	2	C
GMR12	E35	3	0.7813	0.149003	r	0	2	green	moderate	1	A
GMR12	E35	4	0.5097	0.108732	r	0	2	peacock	moderate	1	A
GMR12	E35	5	0.5835	0.121157	r	0	2	peacock	moderate	1	A
GMR12	E35	6	0.4168	0.0847902	b	1	1	peacock	moderate	2	C
GMR12	E34	1	0.9583	0.18275	b	1	1	bleu	moderate	2	C
GMR12	E34	2	0.7221	0.164594	b	1	1	bleu	moderate	2	C
GMR12	E34	3	0.6697	0.13321	b	0	1	grey	moderate	1	B
GMR12	E34	4	0.7233	0.133593	b	1	1	green	moderate	2	C
GMR12	E34	5	0.6434	0.128974	o	0	2	peacock	moderate	1	A
GMR12	E24	1	0.7378	0.145296	r	0	1	peacock	moderate	3	C
GMR12	E24	2	0.7067	0.133593	b	0	1	grey	moderate	3	D
GMR12	E24	3	0.6511	0.126255	b	0	1	peacock	moderate	2	C
GMR12	E24	4	0.5553	0.0895306	b	1	1	grey	high	3	D
GMR18	E70	1	0.39118	0.0886732	r	0	1	grey	moderate	3	C
GMR18	E70	2	0.40405	0.092091	o	0	2	bleu	low	3	B
GMR18	E70	3	0.62347	0.128199	o	0	1	grey	moderate	3	C
GMR18	E70	4	0.50791	0.110357	r	0	2	grey	moderate	2	B
GMR18	E70	5	0.54193	0.118782	o	0	2	green	moderate	2	C
GMR18	E70	6	0.38232	0.0878139	o	0	2	bleu	low	2	B
GMR18	E70	7	0.42673	0.0937883	r	0	1	grey	low	2	C
GMR18	E71	1	0.49169	0.105871	o	0	2	grey	high	3	C
GMR18	E71	2	0.67098	0.139296	o	0	2	grey	high	2	C
GMR18	E71	3	0.45405	0.0764545	b	1	0	grey	moderate	3	R
GMR18	E71	4	0.8022	0.159939	b	1	1	grey	moderate	3	D
GMR18	E71	5	1.14226	0.201213	o	0	1	green	moderate	3	D
GMR18	E71	6	0.92618	0.154505	b	1	1	grey	high	3	D
GMR18	E71	7	0.85317	0.168849	b	1	1	grey	high	3	D
GMR18	E71	8	0.55636	0.116393	o	0	2	grey	moderate	2	C
GMR18	E71	9	0.60287	0.121551	o	0	1	grey	moderate	3	D
GMR18	E72	1	1.30006	0.210346	r	0	1	grey	high	2	D
GMR18	E72	2	0.86008	0.158496	r	0	2	green	moderate	1	A
GMR18	E72	3	0.68223	0.141556	o	0	1	grey	moderate	2	C
GMR18	E72	4	0.34034	0.0808656	r	0	1	grey	moderate	3	C
GMR18	E72	5	1.2779	0.198571	o	0	1	green	moderate	1	C
GMR18	E72	6	0.71622	0.139674	r	0	2	green	moderate	1	A
GMR18	E72	7	1.23046	0.169554	b	1	1	grey	moderate	1	B
GMR18	E72	8	0.62831	0.130133	o	0	1	grey	moderate	3	D
GMR18	E73	1	0.47193	0.107917	b	1	2	peacock	moderate	2	B
GMR18	E73	2	0.63681	0.129747	b	1	2	peacock	moderate	1	B
GMR18	E73	3	0.78256	0.145296	o	1	2	green	moderate	3	D
GMR18	E73	4	0.7328	0.147524	o	0	1	grey	moderate	3	C
GMR18	E73	5	0.42957	0.100502	o	0	2	grey	low	1	B
GMR18	E73	6	0.88797	0.160298	b	1	1	green	moderate	3	D
GMR18	E73	7	1.01507	0.161376	b	1	1	green	high	3	D
GMR18	E74	1	0.55109	0.128974	b	1	1	peacock	low	3	D
GMR18	E74	2	0.54522	0.113185	o	0	1	green	moderate	3	C
GMR18	E74	3	0.85536	0.159218	r	0	2	green	moderate	2	A
GMR18	E74	4	0.43249	0.0975793	b	1	1	green	moderate	3	D
GMR18	E74	5	1.45925	0.234938	b	0	1	green	moderate	3	D
GMR18	E74	6	0.56373	0.128586	o	0	1	green	moderate	3	C
GMR18	E74	7	1.192	0.192239	b	1	1	green	moderate	3	D
GMR18	E74	8	0.80048	0.111167	b	1	1	green	moderate	3	D
GMR18	E74	9	0.55309	0.109139	o	0	1	green	moderate	3	D
GMR18	E75	1	0.91684	0.174112	o	0	1	grey	moderate	1	A
GMR18	E75	2	0.47682	0.0954779	b	1	1	grey	low	2	C
GMR18	E75	3	1.01631	0.183093	r	0	1	green	moderate	3	D
GMR18	E75	4	0.99576	0.181036	r	0	2	grey	low	1	A
GMR18	E75	5	0.84562	0.159939	b	1	1	green	moderate	2	D
GMR18	E75	6	0.69103	0.137783	o	0	1	grey	low	3	D
GMR18	E75	7	0.66773	0.1071	b	0	1	peacock	low	1	C
GMR18	E75	8	0.67874	0.137404	b	0	2	peacock	moderate	1	B
GMR18	E75	9	0.284	0.0651819	r	0	1	yellow	moderate	2	B
GMR18	E75	10	0.61381	0.128586	o	0	1	green	moderate	2	D
GMR18	E76	1	0.47017	0.103402	o	0	2	peacock	low	1	B
GMR18	E76	2	0.83548	0.159939	b	1	1	peacock	moderate	2	C
GMR18	E76	3	0.91162	0.169202	r	0	2	peacock	low	1	A
GMR18	E76	4	1.10606	0.17446	o	0	2	peacock	high	2	B
GMR18	E76	6	0.68054	0.135503	o	0	1	green	high	3	D
GMR18	E76	7	1.86479	0.264561	r	0	2	green	high	2	B
GMR18	E76	8	0.61386	0.119575	r	0	2	peacock	low	1	B
GMR18	E76	9	0.49832	0.105871	b	1	0	grey	moderate	3	D
GMR18	E77	1	0.52338	0.121945	b	1	1	green	moderate	2	C
GMR18	E77	2	0.23754	0.0540047	r	0	1	green	moderate	3	D
GMR18	E77	4	0.65757	0.13474	r	0	1	green	moderate	2	B
GMR18	E77	5	0.3492	0.077341	b	1	0	grey	high	3	R
GMR18	E77	6	0.63252	0.129747	r	0	2	grey	moderate	1	A
GMR18	E77	7	0.99914	0.214849	b	1	1	grey	moderate	3	D
GMR18	E77	8	0.29865	0.0683748	b	1	2	green	high	3	D
GMR18	E78	1	0.67734	0.129747	o	0	0	grey	moderate	3	R
GMR18	E78	2	0.74466	0.149372	r	0	2	peacock	moderate	1	A
GMR18	E78	3	1.11674	0.194248	r	0	1	green	moderate	1	A
GMR18	E78	4	0.80867	0.147894	b	1	1	peacock	moderate	3	C
GMR18	E78	5	0.87616	0.162809	o	0	2	green	moderate	2	B
GMR18	E78	6	0.95141	0.171312	o	0	2	grey	low	0	A
GMR18	E79	1	0.77911	0.13321	b	1	2	green	moderate	1	B
GMR18	E79	2	0.75553	0.149003	b	1	1	grey	moderate	3	C
GMR18	E79	3	0.95971	0.180004	r	0	1	green	moderate	3	D
GMR18	E79	4	0.53419	0.115193	b	0	2	peacock	high	3	C
GMR18	E79	6	0.56197	0.11399	b	0	1	green	high	3	C
GMR18	E79	7	0.59441	0.127422	o	0	1	grey	moderate	2	C
GMR18	E80	1	0.33913	0.0755658	o	0	2	green	high	2	C
GMR18	E80	2	0.63511	0.130905	b	1	1	green	high	2	C
GMR18	E80	3	0.77764	0.14343	b	1	1	grey	high	3	D
GMR18	E80	4	2.2815	0.293213	b	1	0	grey	moderate	3	R
GMR18	E80	5	0.46391	0.102576	b	1	1	green	moderate	1	C
GMR18	E80	6	0.4066	0.0929406	r	0	2	green	moderate	1	A
GMR18	E80	7	1.18526	0.208727	r	0	2	peacock	moderate	1	B
GMR18	E80	8	0.72446	0.144177	b	0	2	grey	low	1	A
GMR18	E80	9	0.73981	0.173413	b	1	1	green	moderate	2	C
GMR18	E81	1	0.33291	0.0350028	b	1	1	grey	low	3	R
GMR18	E81	2	0.4479	0.0967402	o	0	1	grey	low	2	C
GMR18	E81	3	0.66291	0.128199	b	1	1	peacock	low	2	C
GMR18	E81	4	0.66578	0.156324	b	1	1	grey	moderate	3	R
GMR18	E81	5	0.93209	0.162451	b	1	1	peacock	low	2	D
GMR18	E81	6	0.466	0.102162	r	0	2	green	moderate	3	C
GMR18	E81	7	0.81393	0.149003	b	1	0	grey	moderate	3	D
GMR18	E81	8	1.20912	0.166017	b	1	1	green	moderate	3	D
GMR18	E81	9	0.5526	0.113185	b	1	1	peacock	low	2	C
GMR18	E82	1	0.61193	0.123518	o	0	2	peacock	low	1	A
GMR18	E82	2	0.49971	0.11238	r	0	0	grey	high	3	R
GMR18	E82	3	0.53348	0.111572	b	1	0	grey	high	3	R
GMR18	E82	4	0.52707	0.115594	o	0	1	grey	moderate	3	R
GMR18	E82	5	1.09081	0.230921	b	1	1	grey	moderate	3	D
GMR18	E82	6	0.50256	0.115994	o	0	2	green	high	3	R
GMR18	E82	7	0.37853	0.0839217	b	1	1	grey	moderate	3	R
GMR18	E82	8	0.568	0.117987	b	0	0	grey	moderate	3	R
GMR18	E82	9	0.58426	0.108325	b	1	1	grey	moderate	3	R
GMR18	E83	1	0.68052	0.144923	b	1	2	peacock	moderate	2	B
GMR18	E83	2	0.67957	0.136644	r	0	2	peacock	moderate	1	A
GMR18	E83	3	1.64185	0.244091	b	0	1	grey	high	3	R
GMR18	E83	5	1.11685	0.198571	r	0	2	peacock	low	1	A
GMR18	E83	6	1.4758	0.232779	o	0	2	green	moderate	1	A
GMR18	E83	7	1.10833	0.189548	b	1	1	peacock	high	1	B
GMR18	E84	1	0.29803	0.0554221	b	1	1	green	high	3	D
GMR18	E84	2	1.16005	0.168143	o	0	1	green	high	1	B
GMR18	E84	3	0.64467	0.130133	b	1	1	grey	moderate	2	C
GMR18	E84	4	0.31627	0.0899586	b	1	1	grey	high	3	D
GMR18	E84	5	0.36387	0.0860891	b	1	1	grey	high	3	D
GMR18	E84	6	0.6118	0.121945	o	0	2	green	moderate	3	C
GMR18	E84	7	0.4101	0.0791076	b	0	1	grey	moderate	3	D
GMR18	E84	8	0.57182	0.12936	b	1	1	grey	high	2	C
GMR18	E85	1	0.45276	0.0886732	b	1	1	green	moderate	2	D
GMR18	E85	2	0.68123	0.122339	b	1	2	peacock	low	1	A
GMR18	E85	3	0.72247	0.140804	b	0	1	grey	moderate	3	D
GMR18	E85	4	0.57768	0.122732	r	0	1	green	high	2	B
GMR18	E85	5	0.49865	0.117589	b	1	2	green	moderate	2	B
GMR18	E85	6	0.56816	0.119971	b	1	2	green	moderate	2	B
GMR18	E85	7	0.41734	0.103402	b	1	1	grey	low	3	D
GMR18	E85	8	0.30393	0.0642642	o	0	0	grey	moderate	2	D
GMR18	E86	1	0.40736	0.092091	r	0	2	peacock	moderate	1	A
GMR18	E86	3	0.34511	0.0886732	b	1	0	grey	low	3	R
GMR18	E86	4	0.92364	0.168496	b	1	2	green	high	3	D
GMR18	E86	5	0.87391	0.157773	b	1	1	peacock	low	3	D
GMR18	E86	6	1.04607	0.185821	r	0	1	green	moderate	3	D
GMR18	E86	7	1.27647	0.202199	o	0	1	grey	moderate	3	D
GMR18	E86	8	0.46573	0.0988347	r	0	1	grey	high	2	C
GMR18	E86	9	0.49131	0.105461	r	0	1	grey	moderate	1	C
GMR18	E87	1	0.48931	0.107917	r	0	2	green	moderate	1	A
GMR18	E87	2	0.58698	0.120367	b	1	1	grey	moderate	2	D
GMR18	E87	3	0.78021	0.153775	r	0	1	green	moderate	2	B
GMR18	E87	4	0.57816	0.117589	b	1	1	grey	moderate	3	D
GMR18	E87	5	0.64113	0.130133	b	1	1	grey	moderate	3	D
GMR18	E87	6	0.64703	0.132827	b	0	1	grey	moderate	3	R
GMR18	E87	7	0.56124	0.119971	b	1	1	green	moderate	1	B
GMR18	E87	8	0.40795	0.0895306	r	0	1	grey	moderate	1	B
GMR18	E87	9	0.47961	0.0988347	b	1	1	grey	moderate	3	R
GMR18	E88	1	0.88762	0.169906	b	1	0	green	moderate	3	R
GMR18	E88	2	0.38979	0.0899586	b	1	1	green	moderate	3	D
GMR18	E88	3	1.48848	0.247407	o	0	2	peacock	moderate	1	A
GMR18	E88	4	0.66483	0.119179	b	1	1	grey	moderate	3	D
GMR18	E88	5	1.26953	0.199564	b	1	1	peacock	moderate	2	D
GMR18	E88	6	0.49937	0.117589	b	1	1	peacock	moderate	1	B
GMR18	E89	1	0.25775	0.0558933	r	0	2	green	moderate	1	A
GMR18	E89	2	0.19344	0.0394875	r	0	1	aubergine	low	3	D
GMR18	E89	3	0.39557	0.0834866	r	0	2	aubergine	low	1	B
GMR18	E89	4	0.80662	0.15341	r	0	1	aubergine	moderate	0	A
GMR18	E89	5	0.63313	0.128586	r	0	1	peacock	moderate	1	A
GMR18	E89	6	0.49522	0.105461	r	0	2	peacock	moderate	1	A
GMR18	E89	7	0.57455	0.114793	r	0	1	peacock	low	1	A
GMR18	E89	8	0.35117	0.0751206	o	0	1	peacock	low	2	B
GMR18	E89	9	1.15995	0.223107	o	0	1	aubergine	low	1	B
GMR18	E89	10	0.28324	0.0813037	b	1	1	aubergine	low	2	C
GMR24	E110	1	0.76933	0.147894	o	0	1	grey	low	1	B
GMR24	E110	2	0.67911	0.136644	r	0	1	green	moderate	1	B
GMR24	E110	3	0.64289	0.127811	o	0	2	green	moderate	1	B
GMR24	E110	4	0.61623	0.126644	r	0	2	grey	moderate	1	B
GMR24	E110	5	0.34104	0.0856566	b	0	1	grey	moderate	3	D
GMR24	E110	6	0.528	0.11238	r	0	2	peacock	low	0	A
GMR24	E110	7	0.4478	0.0882438	b	0	1	green	low	1	C
GMR24	E110	8	0.5141	0.108732	o	0	2	green	moderate	1	B
GMR24	E110	9	0.61417	0.125084	r	0	1	grey	moderate	1	A
GMR24	E110	10	0.39843	0.0899586	o	0	1	green	moderate	1	B
GMR24	E110	11	0.47995	0.102989	r	0	2	grey	low	1	A
GMR24	E110	12	0.68909	0.13474	r	0	1	grey	low	1	B
GMR24	E110	13	0.5212	0.106281	r	0	1	grey	low	1	B
GMR24	E110	14	0.47494	0.0963199	o	0	1	grey	moderate	1	B
GMR24	E110	15	0.69218	0.147894	b	0	2	grey	high	3	D
GMR24	E110	16	0.4526	0.0963199	b	0	1	grey	moderate	2	C
GMR24	E111	1	0.48935	0.104227	b	1	1	green	moderate	3	D
GMR24	E111	2	0.43054	0.0933647	b	0	1	green	moderate	3	D
GMR24	E111	3	0.33849	0.0719885	o	1	1	grey	low	1	C
GMR24	E111	4	0.59189	0.0979982	b	1	1	grey	moderate	3	D
GMR24	E111	5	0.43593	0.0950562	o	0	2	peacock	moderate	3	D
GMR24	E111	6	0.27033	0.0624216	r	0	1	green	moderate	3	D
GMR24	E111	7	1.48046	0.233397	o	0	1	grey	moderate	2	D
GMR24	E111	8	0.60003	0.114793	b	1	1	green	low	2	D
GMR24	E111	9	0.67317	0.13321	o	0	1	grey	moderate	1	B
GMR24	E111	10	0.38778	0.0843562	o	0	1	peacock	moderate	3	D
GMR24	E111	11	0.46447	0.0925161	b	1	1	peacock	low	2	C
GMR24	E111	12	0.56977	0.11399	r	0	2	green	low	1	A
GMR24	E111	13	0.85109	0.168143	b	1	2	green	moderate	2	C
GMR24	E111	14	0.29908	0.0558933	o	0	1	green	moderate	3	D
GMR24	E111	15	0.39629	0.0839217	o	0	1	grey	low	3	D
GMR24	E111	16	0.60105	0.130519	b	1	0	green	moderate	2	D
GMR24	E111	17	0.61304	0.116393	o	0	1	green	moderate	1	C
GMR24	E111	18	0.4205	0.0847902	o	0	1	green	moderate	3	D
GMR24	E111	19	0.49074	0.0975793	r	0	1	green	moderate	3	C
GMR24	E112	1	0.46691	0.0954779	b	1	2	green	low	3	D
GMR24	E112	2	1.17356	0.204167	o	0	1	grey	high	1	C
GMR24	E112	3	0.50195	0.104639	o	0	2	grey	moderate	2	D
GMR24	E112	5	0.98994	0.186841	b	1	1	peacock	high	1	C
GMR24	E112	6	0.53186	0.113588	r	0	1	grey	moderate	1	B
GMR24	E112	7	0.83196	0.155597	r	0	1	green	high	2	B
GMR24	E112	8	0.85053	0.158496	r	0	1	grey	moderate	2	C
GMR24	E112	9	0.5817	0.122732	r	0	1	grey	high	3	D
GMR24	E112	10	1.22699	0.208403	r	0	2	green	moderate	1	A
GMR24	E112	11	0.69759	0.125865	o	0	1	grey	high	1	B
GMR24	E112	12	0.83466	0.157411	r	0	1	peacock	high	2	C
GMR24	E112	13	1.09182	0.190222	r	0	1	grey	high	1	C
GMR24	E112	14	0.83702	0.164238	b	0	1	grey	high	3	D
GMR24	E112	15	0.56641	0.117191	o	0	2	green	high	2	B
GMR24	E113	1	0.52228	0.114793	r	0	2	peacock	high	1	B
GMR24	E113	2	0.33581	0.0710886	b	1	1	green	high	3	D
GMR24	E113	3	0.38946	0.0839217	r	0	1	grey	moderate	1	B
GMR24	E113	4	0.37808	0.0830511	r	0	1	peacock	high	2	C
GMR24	E113	5	0.69805	0.141556	r	0	2	green	high	3	D
GMR24	E113	6	0.30869	0.0683748	o	0	2	peacock	high	3	C
GMR24	E113	7	0.24275	0.0554221	b	0	1	peacock	high	1	C
GMR24	E113	8	0.53641	0.111976	r	0	1	grey	high	3	D
GMR24	E113	9	0.28929	0.0660971	o	0	1	grey	high	3	D
GMR24	E113	10	0.57055	0.112783	b	1	1	green	high	3	D
GMR24	E113	11	0.66159	0.120762	b	1	1	peacock	high	3	C
GMR24	E113	12	0.48975	0.101748	r	0	1	green	high	3	D
GMR24	E113	13	0.57976	0.108732	o	0	1	grey	high	3	D
GMR24	E113	14	0.49746	0.0996692	o	0	2	green	high	3	D
GMR24	E113	15	0.57123	0.125475	b	1	2	green	high	1	C
GMR24	E113	16	0.29382	0.0633441	b	0	1	grey	high	3	R
GMR24	E113	17	0.3091	0.0642642	r	0	1	grey	high	3	D
GMR24	E113	18	0.46333	0.0950562	r	0	1	grey	high	3	D
GMR24	E113	19	0.52	0.105871	r	0	0	grey	high	3	D
GMR24	E114	1	0.26132	0.0610331	r	0	1	peacock	moderate	2	D
GMR24	E114	2	0.53691	0.0856566	b	1	0	grey	low	1	C
GMR24	E114	3	0.44508	0.106691	r	0	0	grey	high	3	R
GMR24	E114	4	0.91893	0.167789	b	1	1	grey	high	2	D
GMR24	E114	5	0.64171	0.132827	o	0	1	grey	moderate	1	B
GMR24	E114	6	0.89033	0.158857	b	1	1	green	moderate	3	D
GMR24	E114	7	1.04053	0.19824	o	0	1	green	high	2	C
GMR24	E114	8	1.10189	0.192575	o	0	1	green	moderate	1	B
GMR24	E114	9	0.72762	0.143056	r	0	1	green	moderate	2	B
GMR24	E114	10	1.31164	0.22781	o	0	0	grey	high	2	D
GMR24	E114	11	0.87952	0.170961	r	0	2	green	high	1	B
GMR24	E114	12	0.7418	0.148634	b	0	1	green	high	2	B
GMR24	E114	13	1.29012	0.212281	b	1	1	grey	moderate	2	C
GMR24	E114	14	0.39518	0.0891022	b	1	1	grey	moderate	3	D
GMR24	E114	15	1.40868	0.229368	b	1	1	green	moderate	2	C
GMR24	E115	1	0.759	0.14343	o	0	2	green	moderate	1	B
GMR24	E115	2	0.88678	0.164594	o	0	2	peacock	high	3	C
GMR24	E115	3	0.64663	0.13474	o	0	1	peacock	moderate	2	C
GMR24	E115	4	0.43305	0.0984167	r	0	1	grey	high	3	D
GMR24	E115	5	0.88838	0.142681	b	1	1	green	moderate	3	D
GMR24	E115	6	0.68001	0.146411	b	0	0	grey	high	3	R
GMR24	E115	7	0.53686	0.0950562	b	1	0	grey	low	2	D
GMR24	E115	8	0.60653	0.121551	o	0	1	peacock	moderate	3	C
GMR24	E115	9	0.90379	0.160658	o	1	1	green	moderate	3	D
GMR24	E115	10	0.4709	0.104227	r	0	2	peacock	moderate	1	B
GMR24	E115	11	0.61109	0.124693	r	0	2	grey	moderate	1	B
GMR24	E115	12	0.5906	0.127422	r	0	1	grey	high	3	D
GMR24	E115	13	0.56715	0.115193	b	1	1	peacock	high	2	C
GMR24	E115	14	0.82315	0.159218	b	1	1	peacock	moderate	3	D
GMR24	E115	15	0.50196	0.11238	r	0	2	grey	high	2	C
GMR24	E115	16	0.55824	0.115193	b	0	1	green	high	2	D
GMR24	E115	17	0.27661	0.0601043	o	0	2	grey	moderate	1	B
GMR24	E115	18	0.54133	0.109546	r	0	1	grey	moderate	2	C
GMR24	E116	1	0.7455	0.122339	b	1	1	green	high	3	D
GMR24	E116	2	0.25381	0.0558933	r	0	1	grey	moderate	3	D
GMR24	E116	3	0.28414	0.0619594	r	0	2	grey	high	3	D
GMR24	E116	4	0.59482	0.120367	r	0	2	peacock	high	1	B
GMR24	E116	5	0.33335	0.0764545	r	0	1	grey	moderate	3	D
GMR24	E116	6	0.29374	0.0733342	b	0	1	grey	moderate	3	D
GMR24	E116	7	0.25406	0.0558933	r	0	1	green	moderate	1	B
GMR24	E116	8	0.23861	0.0511519	o	0	1	grey	moderate	3	D
GMR24	E116	9	0.32075	0.0719885	r	0	0	grey	moderate	3	R
GMR24	E116	10	0.57522	0.121551	r	0	1	grey	moderate	1	C
GMR24	E116	11	0.18751	0.0409686	r	1	1	peacock	high	3	D
GMR24	E116	12	0.62591	0.125084	r	0	1	peacock	moderate	2	C
GMR24	E116	13	0.55455	0.110763	b	1	1	green	high	3	D
GMR24	E116	14	0.43081	0.0916655	r	0	1	green	high	3	D
GMR24	E116	15	0.29642	0.0656398	r	0	1	grey	low	0	A
GMR24	E116	16	0.41671	0.0912395	o	0	1	grey	high	1	B
GMR24	E117	1	0.43995	0.0891022	o	1	2	peacock	moderate	2	C
GMR24	E117	2	0.26643	0.0563638	o	0	1	grey	moderate	3	D
GMR24	E117	3	0.49237	0.107917	o	0	1	grey	high	3	D
GMR24	E117	4	0.56627	0.11399	b	1	1	grey	moderate	1	C
GMR24	E117	5	0.69516	0.14604	o	1	2	peacock	high	3	D
GMR24	E117	6	0.42195	0.0891022	b	1	1	peacock	high	3	D
GMR24	E117	7	0.84718	0.158857	o	1	2	peacock	high	2	C
GMR24	E117	8	0.45848	0.0843562	b	1	1	peacock	moderate	3	D
GMR24	E117	9	0.32459	0.0706377	b	1	2	peacock	moderate	3	D
GMR24	E117	10	0.27211	0.0651819	b	0	1	green	moderate	3	D
GMR24	E117	11	0.62471	0.126255	r	0	2	peacock	moderate	1	B
GMR24	E117	12	0.56527	0.115594	b	1	1	green	moderate	2	C
GMR24	E117	13	0.81387	0.150477	r	0	1	peacock	moderate	3	D
GMR24	E117	14	0.36514	0.092091	b	1	1	yellow	low	3	D
GMR24	E117	15	0.80053	0.15341	o	0	1	grey	moderate	2	C
GMR24	E117	16	0.54524	0.111572	o	1	1	grey	moderate	2	C
GMR24	E118	1	0.60525	0.120762	b	0	1	grey	low	1	B
GMR24	E118	2	0.61787	0.121945	b	0	1	green	low	1	B
GMR24	E118	3	0.791	0.155597	o	0	1	yellow	low	3	R
GMR24	E118	4	1.43701	0.216767	o	0	1	green	moderate	1	C
GMR24	E118	5	0.35086	0.0768981	b	0	2	grey	moderate	1	B
GMR24	E118	6	0.7399	0.145668	r	0	1	grey	low	1	B
GMR24	E118	7	0.60059	0.125084	o	0	2	green	low	0	A
GMR24	E118	8	0.63047	0.124302	b	0	1	grey	low	1	C
GMR24	E118	9	0.72852	0.142681	r	0	1	grey	low	1	A
GMR24	E118	10	0.596	0.117191	o	0	1	grey	moderate	2	C
GMR24	E118	11	1.45824	0.241058	b	1	1	grey	high	2	C
GMR24	E118	12	0.95289	0.174112	b	0	1	green	low	1	B
GMR24	E118	13	0.84359	0.157049	b	0	1	grey	moderate	1	B
GMR24	E118	14	0.56023	0.115594	b	0	1	grey	high	2	D
GMR24	E118	15	0.67671	0.137024	r	0	2	grey	moderate	1	A
GMR24	E119	1	0.44191	0.104639	b	0	1	grey	high	3	D
GMR24	E119	2	0.66031	0.13321	o	0	1	grey	low	2	C
GMR24	E119	3	0.6573	0.132827	o	0	1	grey	low	1	B
GMR24	E119	4	0.52965	0.127033	b	1	1	yellow	moderate	3	D
GMR24	E119	5	0.44041	0.107917	b	1	1	green	moderate	3	D
GMR24	E119	6	0.40738	0.0942114	r	0	2	green	moderate	2	C
GMR24	E119	7	1.24798	0.207104	b	1	1	yellow	moderate	1	B
GMR24	E119	8	0.74934	0.147524	o	0	2	green	high	1	B
GMR24	E119	9	0.6932	0.139296	r	0	2	grey	high	2	C
GMR24	E119	10	0.78265	0.157411	r	0	1	grey	moderate	3	D
GMR24	E119	11	1.1003	0.19291	o	0	1	green	moderate	3	D
GMR24	E119	12	0.52807	0.114391	r	0	2	green	high	2	C
GMR24	E119	13	0.44139	0.0937883	b	0	1	green	moderate	2	C
GMR24	E119	14	0.50562	0.105461	b	0	2	grey	moderate	2	C
GMR24	E119	15	0.5471	0.118385	b	0	1	grey	moderate	3	D
GMR24	E119	16	0.67108	0.136644	b	1	1	grey	moderate	3	D
GMR24	E119	17	0.28261	0.0601043	b	0	1	grey	high	3	D
GMR24	E119	18	0.44532	0.0882438	o	0	1	grey	moderate	1	C
GMR24	E120	1	0.32745	0.086521	b	1	1	green	moderate	3	D
GMR24	E120	2	0.61434	0.124693	r	0	1	grey	moderate	3	D
GMR24	E120	3	0.61171	0.126644	r	0	1	grey	low	1	B
GMR24	E120	4	0.57753	0.123518	r	0	1	green	high	3	D
GMR24	E120	5	0.74317	0.148264	r	0	1	grey	low	0	A
GMR24	E120	7	0.4786	0.104227	r	0	1	grey	low	1	B
GMR24	E120	8	0.95022	0.163167	o	0	1	grey	low	1	C
GMR24	E120	9	0.93874	0.185141	b	0	1	green	moderate	1	C
GMR24	E120	11	0.7175	0.141556	r	0	1	grey	moderate	1	B
GMR24	E120	12	1.12645	0.19291	b	0	1	grey	moderate	1	B
GMR24	E120	13	0.4253	0.0817413	o	0	1	yellow	low	1	C
GMR24	E120	14	0.79048	0.152313	o	0	1	yellow	low	3	D
GMR24	E120	15	0.32071	0.0751206	o	0	1	yellow	low	3	D
GMR24	E120	16	0.83673	0.157773	r	0	1	grey	low	1	C
GMR24	E120	17	0.53962	0.10505	r	0	2	grey	low	1	B
GMR24	E121	1	0.64558	0.134358	r	0	1	peacock	moderate	2	C
GMR24	E121	2	0.84445	0.138162	b	1	1	peacock	moderate	2	C
GMR24	E121	3	0.50961	0.107509	r	0	2	green	low	1	A
GMR24	E121	4	0.57415	0.113185	o	0	1	green	low	2	D
GMR24	E121	5	0.68313	0.125084	o	0	2	yellow	low	1	B
GMR24	E121	6	0.62995	0.128974	r	0	1	green	moderate	1	B
GMR24	E121	7	0.48925	0.105871	r	0	1	peacock	moderate	1	B
GMR24	E121	8	0.55782	0.115594	r	0	1	green	moderate	1	A
GMR24	E121	9	0.60679	0.128199	o	0	1	green	moderate	1	A
GMR24	E121	10	0.54384	0.116792	r	0	1	yellow	low	1	B
GMR24	E121	11	0.58951	0.121551	o	0	2	yellow	low	2	C
GMR24	E121	12	0.49232	0.102576	r	0	2	yellow	low	1	B
GMR24	E121	13	0.4145	0.090813	r	0	1	green	moderate	2	C
GMR24	E121	14	0.51096	0.0984167	o	0	2	peacock	moderate	1	B
GMR24	E121	15	0.76667	0.13854	o	1	1	yellow	low	1	B
GMR24	E121	16	0.4058	0.0912395	b	0	1	peacock	moderate	2	C
GMR24	E121	17	0.48	0.0878139	b	1	1	green	low	2	C
GMR24	E121	18	1.14351	0.194248	r	0	1	green	moderate	1	B
GMR24	E122	1	0.55957	0.117191	r	0	2	grey	moderate	2	B
GMR24	E122	2	0.296	0.06701	r	0	1	grey	high	3	D
GMR24	E122	3	0.39204	0.086521	r	0	1	grey	high	3	C
GMR24	E122	4	0.29181	0.0477924	b	1	0	grey	moderate	3	R
GMR24	E122	5	0.42084	0.0954779	r	0	1	grey	high	3	D
GMR24	E122	6	0.32815	0.0733342	r	0	1	grey	moderate	3	D
GMR24	E122	7	0.17718	0.0365048	r	0	1	peacock	moderate	2	D
GMR24	E122	8	0.37744	0.0764545	o	0	1	peacock	moderate	2	C
GMR24	E122	9	0.39392	0.0847902	o	0	1	grey	high	3	D
GMR24	E122	10	0.69679	0.140804	b	0	1	peacock	moderate	2	C
GMR24	E122	11	0.39776	0.0830511	o	0	2	green	moderate	3	D
GMR24	E122	12	0.32804	0.0715388	b	0	1	grey	high	1	B
GMR24	E122	13	0.38943	0.0821785	o	0	2	grey	moderate	2	D
GMR24	E122	14	0.48803	0.105871	o	0	1	peacock	moderate	2	C
GMR24	E122	15	0.151	0.0345006	r	0	2	peacock	high	2	C
GMR24	E122	16	0.27628	0.0610331	b	0	1	grey	high	2	C
GMR24	E122	17	0.37499	0.0782254	r	0	2	grey	high	3	D
GMR24	E123	1	0.79527	0.15341	r	0	2	grey	moderate	1	B
GMR24	E123	2	0.71867	0.140428	r	0	2	grey	high	2	B
GMR24	E123	4	0.38804	0.0764545	b	1	1	green	high	3	D
GMR24	E123	5	0.56629	0.119971	r	0	2	grey	moderate	1	A
GMR24	E123	6	0.71304	0.155597	o	0	1	grey	high	3	D
GMR24	E123	8	0.42301	0.0899586	b	0	1	green	moderate	2	C
GMR24	E123	9	0.62809	0.127422	r	0	1	green	moderate	1	B
GMR24	E123	10	0.34561	0.0795479	r	0	2	grey	high	2	C
GMR24	E123	11	0.39498	0.0860891	r	0	2	green	moderate	2	C
GMR24	E123	12	0.55351	0.111167	o	0	1	green	moderate	2	C
GMR24	E123	13	0.48731	0.0996692	r	0	2	grey	moderate	2	C
GMR24	E123	14	0.27772	0.0660971	b	0	1	green	high	3	D
GMR24	E123	15	0.6311	0.130133	o	0	1	green	moderate	1	B
GMR24	E123	16	0.74529	0.143804	r	0	2	green	high	2	D
GMR24	E123	17	0.51058	0.102576	r	0	1	grey	moderate	2	C
GMR24	E123	18	0.53917	0.107509	r	0	1	grey	moderate	2	C
GMR24	E124	1	0.81925	0.161017	b	0	1	grey	high	3	D
GMR24	E124	2	0.81477	0.162093	b	0	0	grey	high	3	R
GMR24	E124	3	0.87662	0.150845	b	1	1	grey	high	1	C
GMR24	E124	4	0.59861	0.133593	o	0	1	grey	high	1	B
GMR24	E124	5	0.66018	0.139296	r	0	2	grey	high	0	A
GMR24	E124	6	0.72861	0.151946	r	0	1	grey	high	1	C
GMR24	E124	8	0.6772	0.117987	o	0	2	green	high	1	B
GMR24	E124	9	0.59785	0.13321	b	0	0	grey	high	3	R
GMR24	E124	10	0.50093	0.10505	b	0	2	green	high	2	C
GMR24	E124	11	0.91396	0.166727	o	0	2	peacock	high	1	B
GMR24	E124	12	0.88589	0.146783	b	1	2	green	high	1	B
GMR24	E124	13	1.43997	0.231851	b	0	1	grey	moderate	3	D
GMR24	E124	14	0.25856	0.0573028	b	0	2	grey	high	3	D
GMR24	E124	15	0.76272	0.147894	r	0	1	green	moderate	1	B
GMR24	E124	16	0.67726	0.132827	b	0	1	grey	high	3	D
GMR24	E124	17	0.94088	0.170258	b	0	1	grey	high	2	C
GMR24	E125	1	0.26566	0.0535309	b	0	2	peacock	moderate	1	A
GMR24	E125	2	0.08661	0.00773586	r	0	1	grey	moderate	3	D
GMR24	E125	3	0.3727	0.0878139	b	1	1	grey	moderate	2	C
GMR24	E125	4	0.48812	0.103815	r	0	2	grey	moderate	1	B
GMR24	E125	5	0.63108	0.130133	r	0	1	green	moderate	1	B
GMR24	E125	6	0.67479	0.137783	b	1	2	green	moderate	1	B
GMR24	E125	7	0.44341	0.094634	r	0	1	grey	high	3	R
GMR24	E125	8	0.6773	0.13129	b	1	2	green	moderate	1	A
GMR24	E125	9	0.765	0.147153	r	0	1	peacock	moderate	1	A
GMR24	E125	10	0.38243	0.0804269	b	1	1	green	moderate	1	C
GMR24	E125	11	0.70273	0.120367	b	1	1	peacock	moderate	1	B
GMR24	E125	12	0.49626	0.0895306	b	1	1	green	moderate	2	C
GMR24	E125	13	0.51763	0.0984167	b	1	1	grey	moderate	1	B
GMR24	E125	14	0.41735	0.0878139	b	0	1	green	moderate	1	C
GMR24	E125	15	0.64589	0.130905	r	0	2	peacock	moderate	1	A
GMR24	E125	17	0.71937	0.134358	r	0	2	grey	high	2	C
GMR24	E125	18	0.99549	0.181722	b	1	1	grey	moderate	2	D
GMR24	E125	19	0.67426	0.130905	r	0	2	peacock	moderate	1	A
GMR24	E126	1	0.40969	0.0786668	b	1	2	grey	moderate	1	B
GMR24	E126	2	0.45099	0.0979982	r	0	1	green	high	3	C
GMR24	E126	3	0.78621	0.13854	o	0	2	grey	moderate	1	B
GMR24	E126	4	0.29291	0.06701	b	0	1	grey	moderate	3	D
GMR24	E126	5	0.63087	0.13129	r	0	2	grey	moderate	1	A
GMR24	E126	6	0.53513	0.111976	r	0	2	green	moderate	1	A
GMR24	E126	7	0.44567	0.0950562	r	0	2	green	moderate	1	A
GMR24	E126	8	0.44811	0.0937883	r	0	1	yellow	low	1	B
GMR24	E126	9	0.45947	0.104639	b	1	1	green	moderate	2	C
GMR24	E126	10	1.11792	0.195582	o	0	1	green	low	3	D
GMR24	E126	11	0.1794	0.0458572	b	0	1	grey	moderate	3	D
GMR24	E126	12	0.63217	0.119971	o	0	1	green	moderate	1	B
GMR24	E126	13	0.58355	0.111976	o	0	1	green	low	1	B
GMR24	E127	1	0.50558	0.109546	o	0	1	yellow	low	3	D
GMR24	E127	2	0.5031	0.102576	b	1	1	green	moderate	2	C
GMR24	E127	3	0.51906	0.108732	r	0	1	green	high	1	B
GMR24	E127	4	0.60578	0.126255	o	0	2	green	moderate	1	B
GMR24	E127	5	0.31078	0.0737816	r	0	1	green	moderate	1	B
GMR24	E127	6	0.38087	0.0847902	b	0	2	green	moderate	2	B
GMR24	E127	7	0.2843	0.0624216	b	1	0	grey	moderate	3	R
GMR24	E127	8	0.36434	0.0733342	o	0	1	green	moderate	3	C
GMR24	E127	9	0.54617	0.117987	r	0	2	green	high	1	B
GMR24	E127	10	0.38046	0.0899586	b	0	1	green	moderate	3	D
GMR24	E127	11	1.02252	0.163167	b	1	1	peacock	moderate	3	D
GMR24	E127	12	0.80155	0.15414	o	0	2	peacock	moderate	1	B
GMR24	E127	13	0.60512	0.124302	b	1	1	green	high	3	D
GMR24	E127	14	0.81239	0.148264	b	0	1	grey	moderate	1	B
GMR24	E127	15	0.75679	0.150477	b	1	1	green	moderate	2	C
GMR24	E127	16	0.37312	0.0777835	r	0	2	grey	low	1	B
GMR24	E127	17	0.90189	0.150109	b	1	1	grey	moderate	1	C
GMR24	E127	18	0.77355	0.13129	b	1	1	grey	high	2	C
GMR24	E129	1	0.98784	0.177933	b	0	1	grey	low	3	R
GMR24	E129	2	0.94156	0.182065	b	1	1	grey	low	2	C
GMR24	E129	3	0.8298	0.155961	r	0	1	green	low	1	B
GMR24	E129	4	0.54369	0.125865	b	1	1	grey	low	1	C
GMR24	E129	5	0.70911	0.140051	o	0	1	grey	low	1	C
GMR24	E129	6	0.7401	0.151579	b	1	1	grey	low	2	D
GMR24	E129	7	0.5836	0.122732	r	0	1	grey	moderate	1	C
GMR24	E129	8	0.66687	0.135122	o	0	1	grey	high	3	D
GMR24	E129	9	0.83785	0.159939	r	0	1	grey	moderate	2	C
GMR24	E129	10	0.50756	0.121157	r	0	0	grey	moderate	3	D
GMR24	E129	11	0.36587	0.0937883	b	0	0	yellow	low	3	R
GMR24	E129	12	1.50776	0.240754	r	0	1	grey	high	1	B
GMR24	E129	13	0.37905	0.0843562	b	0	1	green	moderate	2	C
GMR24	E129	14	1.01946	0.188196	b	0	1	green	high	2	D
GMR24	E129	15	0.47327	0.111976	b	1	2	peacock	moderate	0	A
GMR24	E129	16	0.94515	0.17446	b	0	1	grey	moderate	2	C
GMR24	E129	17	1.69395	0.247107	b	1	1	grey	moderate	2	C
RGI12	C13	1	0.7242	0.111513	r	0	1	grey	moderate	0	A
RGI12	C13	2	0.7135	0.109841	r	0	1	grey	moderate	2	C
RGI12	C13	3	1.4329	0.181201	r	0	2	yellow	moderate	1	B
RGI12	C13	4	1.8661	0.216198	r	0	1	yellow	moderate	1	C
RGI12	C13	5	1.8804	0.192159	o	0	2	yellow	moderate	2	B
RGI12	C13	6	1.3917	0.162834	o	0	1	peacock	moderate	2	C
RGI12	C13	7	1.5624	0.153713	o	0	2	yellow	moderate	1	B
RGI12	C1	1	1.652	0.1718	b	1	1	grey	moderate	3	D
RGI12	C1	2	1.5011	0.181783	r	0	1	green	moderate	3	D
RGI12	C1	3	2.3951	0.231863	b	0	1	green	moderate	1	D
RGI12	C2	2	1.2275	0.170316	r	0	1	yellow	low	2	C
RGI12	C2	3	0.7864	0.111179	o	0	1	yellow	low	1	C
RGI12	C3	1	1.1439	0.153713	r	0	1	yellow	moderate	3	D
RGI12	C3	2	0.7275	0.111179	b	1	1	grey	moderate	3	D
RGI12	C4	1	1.8704	0.219473	r	0	1	yellow	low	1	B
RGI12	C4	2	1.1859	0.115503	b	1	1	grey	low	1	D
RGI12	C4	4	0.8204	0.115834	o	0	1	bleu	low	3	C
RGI12	C4	5	1.4336	0.20038	o	0	1	yellow	low	3	C
RGI12	C4	6	0.8463	0.109506	o	0	2	peacock	high	1	B
RGI12	C5	1	1.5532	0.192159	r	0	1	grey	high	3	D
RGI12	C5	2	1.177	0.154938	r	0	2	grey	moderate	2	D
RGI12	C6	1	0.6743	0.10139	o	0	1	grey	high	1	C
RGI12	C6	2	0.9751	0.134017	r	0	1	yellow	moderate	1	B
RGI12	C6	3	0.711	0.103432	r	0	2	yellow	moderate	1	B
RGI12	C6	4	1.3442	0.162834	b	1	1	yellow	moderate	1	D
RGI12	C7	1	1.0344	0.143804	r	0	2	yellow	moderate	3	D
RGI12	C7	2	0.968	0.138145	r	0	1	green	moderate	1	B
RGI12	C7	4	1.5134	0.186419	r	0	1	grey	high	3	D
RGI12	C8	1	0.7681	0.105127	b	1	1	grey	low	3	D
RGI12	C8	2	0.6842	0.0681435	b	1	1	grey	low	2	D
RGI12	C8	3	1.3195	0.154326	o	0	2	green	moderate	2	C
RGI12	C8	4	2.2262	0.175344	b	1	0	green	moderate	3	D
RGI12	C8	5	1.0787	0.16072	b	1	1	green	moderate	3	D
RGI12	C8	6	0.9899	0.133379	b	1	1	yellow	moderate	3	D
RGI12	C9	1	1.1201	0.157685	r	0	1	green	moderate	2	B
RGI12	C10	1	2.1779	0.197841	b	1	2	peacock	high	3	D
RGI12	C10	2	0.8004	0.117815	o	0	1	grey	moderate	2	C
RGI12	C10	3	1.0726	0.12663	b	1	1	grey	moderate	1	C
RGI12	C11	1	0.5599	0.0899952	r	0	1	grey	low	2	C
RGI12	C11	2	1.459	0.187284	o	0	1	grey	low	1	B
RGI12	C11	3	1.468	0.182074	r	0	2	green	moderate	1	A
RGI12	C12	1	1.0338	0.140038	o	0	1	grey	low	2	C
RGI12	C12	2	1.0464	0.145677	o	0	1	grey	low	3	D
RGI12	C14	1	0.5141	0.0793827	b	1	1	grey	low	2	C
RGI12	C14	2	0.7227	0.10749	r	0	1	grey	low	1	B
RGI12	C14	3	0.9035	0.126307	r	0	1	yellow	low	1	B
RGI12	C14	4	0.5161	0.0681435	b	1	1	green	moderate	3	D
RGI12	C15	1	1.2035	0.170613	o	0	2	peacock	moderate	2	B
RGI12	C15	2	0.7359	0.0945179	b	1	1	grey	low	1	D
RGI12	C15	4	1.5454	0.18786	r	0	1	green	moderate	3	D
RGI12	C16	1	0.8667	0.0969348	b	0	1	blanc	low	1	C
RGI12	C16	2	0.8011	0.105466	o	0	1	blanc	low	1	C
RGI12	C16	3	0.8596	0.115171	b	0	1	blanc	low	3	C
RGI12	C18	1	0.7863	0.115171	o	0	1	grey	low	3	C
RGI12	C18	2	2.1769	0.174755	b	0	1	grey	moderate	3	R
RGI12	C17	1	1.1388	0.15187	o	0	1	green	moderate	1	B
RGI12	C17	2	1.1067	0.145053	o	0	1	peacock	moderate	3	C
RGI12	C17	3	0.7885	0.11218	o	0	1	green	moderate	1	B
RGI12	C17	4	1.3347	0.18613	o	0	0	yellow	moderate	2	R
RGI12	C19	1	1.5401	0.194723	r	0	1	grey	high	3	D
RGI12	C20	1	0.7552	0.108499	r	0	2	green	moderate	2	B
RGI12	C20	2	1.0082	0.11484	b	1	1	yellow	moderate	2	D
RGI18	C33	1	1.1846	0.15187	o	0	1	green	moderate	2	C
RGI18	C33	2	0.6285	0.0772296	b	1	1	chanpagne	low	2	C
RGI18	C33	3	1.4225	0.184685	r	0	2	grey	moderate	3	B
RGI18	C33	4	0.6107	0.0825928	b	1	2	grey	low	2	D
RGI18	C27	1	0.5219	0.0878926	b	1	1	green	moderate	2	D
RGI18	C27	2	0.9287	0.135291	o	0	1	green	moderate	2	B
RGI18	C27	3	0.7857	0.110511	o	0	1	green	moderate	1	B
RGI18	C27	4	0.8468	0.0861329	o	1	0	aubergine	moderate	3	D
RGI18	C27	5	1.5955	0.198971	r	0	1	green	moderate	1	B
RGI18	C27	6	0.7757	0.114508	r	0	1	green	moderate	3	C
RGI18	C27	7	1.0758	0.143178	r	0	1	green	moderate	1	C
RGI18	C35	1	1.0888	0.161022	b	0	2	grey	moderate	2	D
RGI18	C35	2	1.3034	0.165239	r	0	1	grey	moderate	1	B
RGI18	C26	1	1.9371	0.258204	o	0	1	grey	moderate	1	C
RGI18	C26	2	1.2115	0.15555	r	0	1	green	moderate	1	B
RGI18	C26	3	1.3662	0.168231	o	0	1	grey	low	1	B
RGI18	C26	4	1.2188	0.152177	o	0	1	grey	moderate	2	C
RGI18	C36	1	0.7971	0.121098	o	0	1	green	moderate	3	D
RGI18	C36	2	0.7158	0.106141	r	0	1	green	moderate	3	C
RGI18	C36	3	1.2546	0.164038	o	0	1	aubergine	moderate	1	B
RGI18	C36	4	0.5536	0.0840122	r	0	1	green	moderate	3	D
RGI18	C36	5	1.0554	0.146921	r	0	1	grey	moderate	2	D
RGI18	C36	6	1.6503	0.20959	b	1	1	grey	low	2	D
RGI18	C38	1	0.7587	0.111179	r	0	1	green	moderate	3	C
RGI18	C38	2	1.0636	0.143178	r	0	1	grey	high	3	C
RGI18	C38	3	1.5088	0.163135	o	1	1	grey	high	3	D
RGI18	C38	4	1.3582	0.178573	r	0	1	grey	high	2	D
RGI18	C40	1	1.4314	0.166738	b	1	1	green	moderate	1	C
RGI18	C40	2	1.5065	0.185264	b	0	1	green	moderate	3	R
RGI18	C40	3	1.44	0.186707	b	1	1	yellow	moderate	3	D
RGI18	C40	4	1.4377	0.192159	b	1	1	yellow	moderate	3	C
RGI18	C40	5	1.0618	0.154326	b	1	1	yellow	moderate	1	C
RGI18	C41	1	1.475	0.166738	o	0	1	grey	moderate	2	C
RGI18	C41	2	1.2452	0.162532	b	1	1	yellow	moderate	3	D
RGI18	C39	1	1.6145	0.136561	b	1	1	grey	low	2	D
RGI18	C39	2	0.959	0.133698	o	1	1	grey	moderate	2	C
RGI18	C39	3	1.0241	0.139092	r	0	1	grey	moderate	3	C
RGI18	C44	1	0.6681	0.0965903	r	0	1	green	moderate	1	B
RGI18	C44	2	1.0867	0.130177	b	1	1	green	moderate	3	D
RGI18	C44	3	1.125	0.144741	r	0	1	green	moderate	3	C
RGI18	C44	4	0.905	0.12501	r	0	1	green	moderate	1	B
RGI18	C45	1	1.3563	0.173575	r	0	1	grey	moderate	1	B
RGI18	C45	2	1.0276	0.136561	b	0	1	blanc	low	3	D
RGI18	C37	1	1.1505	0.13306	b	1	1	grey	moderate	2	D
RGI18	C37	2	0.9589	0.123384	b	1	1	grey	moderate	3	D
RGI18	C37	3	1.0803	0.118473	b	1	0	peacock	moderate	2	D
RGI18	C37	4	1.862	0.221647	b	1	1	grey	moderate	3	D
RGI18	C37	5	1.0397	0.147853	r	0	1	grey	moderate	1	B
RGI18	C37	6	1.9296	0.221376	r	0	2	grey	moderate	1	B
RGI18	C31	1	0.689	0.0945179	b	1	1	green	moderate	3	D
RGI18	C31	2	1.1743	0.154938	r	0	1	green	moderate	1	B
RGI18	C31	3	1.1638	0.148163	o	0	1	green	moderate	3	B
RGI18	C31	4	1.4105	0.165839	b	1	1	yellow	low	2	C
RGI18	C31	5	0.9333	0.127923	b	1	1	green	moderate	3	D
RGI18	C27	1	0.739	0.110176	r	0	1	green	moderate	2	B
RGI18	C27	2	1.47	0.194155	o	1	1	peacock	moderate	2	B
RGI18	C27	3	1.2842	0.139092	o	0	2	green	moderate	0	A
RGI18	C27	4	2.2974	0.247388	r	0	2	grey	moderate	3	C
RGI18	C27	5	1.254	0.149401	o	0	1	green	moderate	2	C
RGI18	C32	1	0.802	0.125334	o	0	1	grey	moderate	3	D
RGI18	C32	2	1.0688	0.146299	o	0	1	grey	moderate	1	B
RGI18	C32	3	1.1742	0.147542	o	0	1	peacock	moderate	3	D
RGI18	C34	1	1.404	0.15555	b	0	1	grey	moderate	2	D
RGI18	C34	2	1.1267	0.155244	r	0	1	grey	moderate	1	B
RGI18	C34	3	1.5985	0.191588	r	0	2	yellow	moderate	0	A
RGI18	C34	4	1.4602	0.179451	o	0	1	grey	moderate	2	B
RGI18	C34	5	1.9094	0.222189	o	0	1	yellow	moderate	1	B
RGI18	C34	6	1.1105	0.15402	r	0	2	yellow	moderate	2	B
RGI18	C28	1	0.9767	0.12663	b	1	1	green	moderate	3	C
RGI18	C28	2	1.4121	0.133698	b	1	1	green	moderate	1	C
RGI18	C28	3	1.4206	0.182365	b	0	2	blanc	low	3	D
RGI18	C30	1	1.2628	0.132101	b	1	1	grey	low	2	D
RGI18	C30	2	0.9221	0.111179	o	0	1	grey	low	1	C
RGI18	C30	3	1.1055	0.150019	o	0	1	grey	low	2	C
RGI18	C30	4	1.2232	0.162834	r	0	2	green	moderate	1	B
RGI18	C30	5	0.5573	0.0934781	r	0	1	grey	high	2	C
RGI18	C30	6	0.8012	0.117815	r	0	1	green	moderate	1	B
RGI18	C29	1	1.4335	0.181783	o	0	1	grey	low	1	B
RGI18	C29	2	1.3024	0.141297	b	0	1	grey	low	3	D
RGI18	C29	3	2.0315	0.23213	b	0	2	grey	low	3	C
RGI18	C29	4	1.201	0.160417	r	0	1	grey	low	2	C
RGI18	C29	5	1.761	0.195008	b	0	1	grey	moderate	3	C
RGI18	C29	6	1.4595	0.179158	r	0	1	green	moderate	1	B
RGI18	C42	1	0.8047	0.114176	r	0	1	green	moderate	1	B
RGI18	C42	2	1.0315	0.144117	b	1	1	peacock	high	3	D
RGI18	C42	3	1.2698	0.181201	o	1	1	peacock	high	3	D
RGI18	C42	4	2.3253	0.244002	b	1	1	green	moderate	1	C
RGI18	C42	5	2.0155	0.202626	b	1	1	peacock	high	3	D
RGI18	C42	6	1.0965	0.128246	b	1	1	peacock	moderate	3	D
RGI18	C42	7	0.8065	0.122079	o	0	1	yellow	moderate	2	C
RGI18	C42	8	1.7426	0.220561	b	1	1	yellow	moderate	3	D
RGI18	C42	9	1.4441	0.149401	o	1	1	green	moderate	1	C
RGI18	C42	10	0.7303	0.102412	b	1	1	green	moderate	2	C
RGI24	C47	1	1.09682	0.147542	r	0	1	grey	moderate	3	C
RGI24	C48	1	1.01768	0.134973	r	0	2	green	low	1	A
RGI24	C48	2	1.0687	0.148473	r	0	0	green	moderate	3	D
RGI24	C48	5	1.28662	0.166438	r	0	2	green	moderate	1	A
RGI24	C49	1	3.56251	0.337645	o	0	1	peacock	high	2	C
RGI24	C49	2	1.65098	0.199535	r	0	2	grey	moderate	2	B
RGI24	C49	3	0.79469	0.115171	o	0	2	green	moderate	2	B
RGI24	C49	4	0.9705	0.134973	r	0	2	blanc	low	2	B
RGI24	C49	5	1.58569	0.149401	b	1	2	green	moderate	1	B
RGI24	C49	6	1.48961	0.171503	o	0	1	grey	high	3	D
RGI24	C50	1	1.35636	0.166738	r	0	1	grey	moderate	3	C
RGI24	C50	2	1.32451	0.170018	o	0	2	yellow	low	1	A
RGI24	C50	3	1.13936	0.126307	b	0	2	green	low	1	B
RGI24	C51	1	1.03325	0.134336	r	0	2	green	low	1	A
RGI24	C51	2	1.21001	0.150637	b	1	0	grey	high	3	R
RGI24	C51	3	1.29573	0.166738	r	0	1	grey	high	1	B
RGI24	C51	4	1.2783	0.145053	b	0	2	green	high	1	B
RGI24	C51	5	1.14596	0.155244	r	0	2	grey	moderate	1	B
RGI24	C51	6	1.11194	0.130177	b	1	1	green	moderate	2	B
RGI24	C51	7	1.38903	0.169721	r	0	1	green	moderate	1	B
RGI24	C52	1	1.3998	0.180618	r	0	1	bleu	low	1	B
RGI24	C52	2	0.95385	0.137195	r	0	2	bleu	low	1	A
RGI24	C52	4	1.51599	0.188435	r	0	1	bleu	low	1	A
RGI24	C53	1	1.26261	0.154632	b	1	1	green	moderate	2	C
RGI24	C53	2	0.82497	0.121425	r	0	1	grey	low	3	D
RGI24	C53	3	2.11715	0.235584	r	0	1	green	moderate	1	C
RGI24	C54	1	1.68914	0.201785	r	0	2	green	moderate	3	C
RGI24	C54	2	1.00288	0.140668	o	0	2	green	moderate	3	C
RGI24	C54	4	1.72026	0.208759	b	1	1	grey	moderate	3	D
RGI24	C54	5	1.15099	0.150637	r	0	1	grey	low	1	B
RGI24	C55	1	2.88	0.275329	b	1	0	grey	moderate	1	D
RGI24	C56	1	1.10526	0.147853	o	0	1	grey	moderate	1	B
RGI24	C56	2	0.79638	0.116164	b	1	2	grey	high	1	B
RGI24	C56	3	1.1793	0.156771	r	0	1	green	moderate	1	B
RGI24	C57	1	2.70943	0.26758	r	0	2	green	moderate	1	A
RGI24	C57	2	2.17076	0.198406	b	1	1	green	moderate	2	B
RGI24	C57	3	1.66979	0.195859	o	0	2	peacock	moderate	1	B
RGI24	C58	1	1.10679	0.15187	r	0	2	green	moderate	2	C
RGI24	C58	2	1.46729	0.18786	r	0	1	grey	high	1	B
RGI24	C58	3	0.76227	0.104789	b	1	1	green	high	3	D
RGI24	C58	4	1.0388	0.11218	b	1	1	peacock	high	2	D
RGI24	C58	5	0.34226	0.0611085	o	0	1	grey	moderate	1	B
RGI24	C58	6	0.50951	0.066672	b	1	1	grey	moderate	2	C
RGI24	C58	7	0.78411	0.113844	o	0	1	green	high	2	C
RGI24	C58	8	0.55662	0.0892954	o	0	1	grey	moderate	1	B
RGI24	C59	1	1.01089	0.12501	b	0	1	green	moderate	2	D
RGI24	C59	2	0.85312	0.117485	b	1	1	grey	low	2	D
RGI24	C59	3	1.08109	0.144117	o	0	2	green	moderate	2	B
RGI24	C59	4	1.33283	0.140668	b	0	0	grey	low	3	R
RGI24	C59	6	1.3891	0.143178	b	1	1	grey	moderate	3	D
RGI24	C59	8	1.1129	0.140353	o	0	2	green	moderate	2	C
RGI24	C60	1	0.73958	0.106141	o	0	1	yellow	low	1	B
RGI24	C60	2	1.14211	0.119131	b	0	1	yellow	low	1	C
RGI24	C60	3	0.74402	0.100708	o	0	1	yellow	low	3	D
RGI24	C60	4	1.77276	0.185842	b	0	1	yellow	low	1	B
RGI24	C60	5	1.7216	0.203187	b	0	1	grey	low	3	D
RGI24	C60	7	1.82182	0.20598	r	0	2	grey	moderate	1	A
RGI24	C60	8	1.35875	0.178281	r	0	1	green	moderate	1	A
RGI24	C60	9	1.21049	0.159204	b	1	1	grey	moderate	3	C
RGI24	C61	1	0.91134	0.12889	b	1	1	yellow	moderate	1	B
RGI24	C61	2	0.86037	0.100708	b	1	2	yellow	moderate	1	A
RGI24	C61	5	0.90482	0.131781	r	0	1	green	moderate	3	B
RGI24	C61	6	1.08898	0.093131	b	1	1	grey	moderate	3	D
RGI24	C61	7	0.68226	0.0840122	b	1	0	grey	moderate	1	D
RGI24	C61	8	0.68251	0.101049	r	0	1	yellow	moderate	1	B
RGI24	C61	9	0.96996	0.135926	r	0	1	grey	moderate	1	A
RGI24	C61	10	1.45163	0.185553	r	0	1	peacock	moderate	1	A
RGI24	C61	11	1.52112	0.189584	r	0	2	peacock	moderate	1	A
RGI24	C61	12	1.75303	0.187284	b	1	2	peacock	moderate	1	B
RGI24	C62	1	0.99883	0.134336	r	0	1	grey	moderate	1	B
RGI24	C62	2	0.77997	0.112514	r	0	1	green	low	1	C
RGI24	C62	3	0.7684	0.109841	o	0	1	grey	moderate	1	B
RGI24	C62	4	1.20666	0.158293	r	0	1	green	low	3	D
RGI24	C62	5	1.13386	0.147232	r	0	1	grey	moderate	3	C
RGI24	C62	6	0.90847	0.124035	o	0	0	grey	moderate	3	D
RGI24	C62	7	1.36823	0.185264	b	1	1	grey	moderate	3	D
RGI24	C62	8	0.66286	0.0941716	b	0	1	grey	low	3	D
RGI24	C62	9	0.23689	0.0396634	r	0	0	green	moderate	2	D
RGI24	C62	10	1.61583	0.18613	o	0	1	grey	low	1	B
RGI24	C62	11	1.23055	0.153099	o	0	1	grey	moderate	1	A
RGI24	C62	12	1.08311	0.143804	r	0	1	grey	low	3	C
RGI24	C63	1	2.09481	0.239807	o	0	0	yellow	moderate	1	D
RGI24	C63	2	0.64112	0.0797405	b	0	1	yellow	low	1	D
RGI24	C63	3	0.60582	0.0822373	b	1	1	grey	high	3	D
RGI24	C63	4	0.339	0.0535756	b	1	0	grey	moderate	3	D
RGI24	C63	5	1.15895	0.150637	b	1	1	grey	moderate	3	D
RGI24	C63	6	0.80406	0.0843664	b	1	1	yellow	low	2	D
RGI24	C63	7	0.55317	0.111179	o	1	1	yellow	low	1	C
RGI24	C63	8	0.70322	0.10749	r	0	1	yellow	low	1	B
RGI24	C63	9	0.96101	0.123058	b	1	1	yellow	moderate	2	C
RGI24	C63	11	1.29294	0.167933	r	0	1	green	low	2	C
RGI24	C63	12	0.98779	0.117155	b	1	0	yellow	moderate	2	D
RGI24	C63	13	0.4748	0.0786662	b	0	0	grey	moderate	3	R
RGI24	C64	1	0.69624	0.0808123	o	0	1	grey	moderate	1	C
RGI24	C64	2	1.18572	0.164639	r	0	0	grey	moderate	3	D
RGI24	C64	1	1.70481	0.164038	b	1	0	green	moderate	3	D
RGI24	C64	2	0.87314	0.122079	r	0	1	green	moderate	1	A
RGI24	C64	3	1.0181	0.134654	r	0	1	green	moderate	1	B
RGI24	C64	4	0.57252	0.0885945	r	0	1	grey	moderate	1	A
RGI24	C64	5	0.71662	0.0989965	o	0	1	grey	moderate	1	A
RGI24	C64	6	0.93742	0.0903447	b	1	0	grey	low	3	R
RGI24	C65	1	0.32339	0.0531954	b	0	1	grey	low	3	D
RGI24	C65	2	0.86495	0.123384	r	0	2	yellow	low	1	A
RGI24	C65	3	0.84024	0.124035	b	0	0	yellow	low	2	D
RGI24	C65	4	0.96006	0.136878	b	0	1	yellow	low	1	B
RGI24	C65	6	0.46374	0.0790246	r	0	1	yellow	low	1	A
RGI24	C65	7	1.33107	0.156466	b	1	2	green	moderate	2	C
RGI24	C65	8	0.7087	0.10139	b	0	1	yellow	moderate	2	D
RGI24	C65	9	2.45507	0.198689	b	1	1	yellow	moderate	1	C
RGI24	C65	10	1.25165	0.158901	o	0	1	yellow	low	2	C
RGI24	C65	11	0.69456	0.0882437	b	0	1	grey	low	3	R
RGI24	C65	12	0.65543	0.104111	b	0	2	yellow	low	1	C
RGI24	C65	13	0.61157	0.0979668	b	0	1	yellow	low	1	C
RGI24	C65	14	0.9891	0.124035	b	0	2	yellow	low	1	B
RGI24	C65	15	0.90502	0.133379	r	0	1	yellow	low	1	C
RGI30	C67	1	1.26475	0.166738	r	0	2	green	high	3	C
RGI30	C67	2	1.30297	0.167933	o	0	1	green	moderate	3	C
RGI30	C67	3	1.61767	0.204305	o	0	2	peacock	moderate	2	B
RGI30	C67	4	1.3325	0.155855	o	0	1	peacock	high	3	D
RGI30	C67	5	1.17972	0.158293	r	0	0	blanc	low	2	C
RGI30	C67	6	1.02471	0.121098	b	1	1	grey	moderate	3	D
RGI30	C67	7	1.24376	0.161929	r	0	1	green	high	3	C
RGI30	C67	8	1.53814	0.184685	r	0	2	green	high	3	B
RGI30	C67	9	1.94598	0.219473	b	1	1	peacock	high	3	C
RGI30	C68	1	0.86735	0.127277	r	0	1	grey	moderate	2	C
RGI30	C68	3	0.88016	0.142865	b	1	0	grey	moderate	3	R
RGI30	C68	4	0.7584	0.116495	o	0	0	grey	low	2	C
RGI30	C68	5	0.73107	0.114508	r	0	1	grey	low	3	D
RGI30	C69	1	0.75877	0.108499	o	0	1	grey	low	2	D
RGI30	C69	2	1.6409	0.196993	r	0	2	green	high	3	C
RGI30	C69	4	1.12008	0.151562	r	0	1	green	high	3	D
RGI30	C69	5	1.00848	0.143491	o	0	1	grey	high	3	D
RGI30	C69	6	1.22911	0.16072	r	0	1	grey	moderate	1	B
RGI30	C69	7	1.84556	0.218111	o	0	1	green	high	2	C
RGI30	C69	8	1.04357	0.140982	r	0	0	grey	high	1	C
RGI30	C70	1	0.7806	0.11484	b	0	0	yellow	moderate	3	D
RGI30	C70	2	0.98368	0.128568	b	0	1	yellow	moderate	3	D
RGI30	C70	3	0.91409	0.118144	b	1	1	grey	moderate	3	D
RGI30	C70	4	0.99402	0.147853	o	0	2	peacock	high	1	B
RGI30	C70	5	0.34784	0.0592378	b	0	1	peacock	moderate	2	D
RGI30	C70	6	1.01482	0.123384	b	0	1	peacock	moderate	3	D
RGI30	C70	7	0.59772	0.0871895	b	0	1	yellow	low	3	D
RGI30	C70	8	1.14055	0.159508	o	0	1	yellow	low	1	B
RGI30	C70	9	1.38422	0.180035	r	0	2	peacock	moderate	0	A
RGI30	C70	10	0.78687	0.121098	r	1	1	grey	moderate	2	B
RGI30	C70	11	1.18877	0.139092	b	0	1	yellow	moderate	3	D
RGI30	C70	12	0.5176	0.0843664	b	0	1	green	moderate	2	C
RGI30	C71	1	0.54393	0.0934781	o	0	1	grey	moderate	1	C
RGI30	C71	2	1.27142	0.169126	r	0	1	grey	moderate	1	B
RGI30	C71	3	0.91904	0.13114	b	1	1	grey	moderate	2	C
RGI30	C71	4	0.79517	0.113844	b	0	2	grey	moderate	1	B
RGI30	C71	5	0.47412	0.0757884	o	0	2	green	moderate	2	C
RGI30	C71	7	0.57283	0.0677761	b	1	0	green	moderate	3	R
RGI30	C72	1	0.61495	0.0952097	b	1	1	green	moderate	2	C
RGI30	C72	2	0.6585	0.105804	b	0	0	grey	high	3	R
RGI30	C72	3	0.94085	0.10139	b	1	1	yellow	moderate	2	D
RGI30	C72	4	1.05565	0.143804	b	1	2	green	moderate	1	C
RGI30	C72	5	1.03693	0.149401	b	0	1	yellow	moderate	3	D
RGI30	C72	6	1.00313	0.140353	b	0	1	yellow	low	2	D
RGI30	C72	7	0.90693	0.123058	b	0	1	grey	high	3	R
RGI30	C72	8	1.03016	0.115171	b	1	1	yellow	moderate	2	D
RGI30	C72	9	0.74938	0.110176	b	0	1	yellow	low	2	C
RGI30	C72	10	0.94106	0.140038	o	0	1	grey	moderate	2	C
RGI30	C72	11	0.97893	0.140668	r	0	2	peacock	moderate	1	A
RGI30	C72	12	2.49937	0.226239	b	1	1	yellow	low	3	R
RGI30	C72	13	0.82785	0.123058	o	0	1	grey	moderate	3	D
RGI30	C73	1	1.00598	0.122406	o	1	1	green	moderate	3	R
RGI30	C73	2	0.99096	0.136561	o	0	1	green	moderate	3	D
RGI30	C73	3	1.08273	0.151254	b	1	1	grey	moderate	3	R
RGI30	C73	4	1.04406	0.139723	b	1	1	green	moderate	3	D
RGI30	C73	5	0.83065	0.122406	o	0	1	grey	moderate	3	D
RGI30	C74	1	1.02415	0.134336	b	1	1	yellow	low	3	D
RGI30	C74	2	0.56671	0.0829481	o	0	1	yellow	moderate	1	C
RGI30	C74	3	0.82655	0.093825	o	1	1	yellow	low	2	D
RGI30	C74	4	0.81699	0.120115	o	0	1	yellow	moderate	2	C
RGI30	C74	5	0.13374	0.0369024	o	0	1	green	high	2	C
RGI30	C74	6	0.63575	0.0768698	b	1	1	yellow	low	2	C
RGI30	C74	7	0.79646	0.0993392	b	1	1	yellow	moderate	2	D
RGI30	C74	8	0.38329	0.0584873	r	0	0	grey	moderate	1	D
RGI30	C75	1	0.92511	0.13306	r	0	1	grey	moderate	2	C
RGI30	C75	2	0.65618	0.0903447	b	0	1	grey	high	2	D
RGI30	C75	3	0.67696	0.101049	r	0	2	yellow	moderate	1	B
RGI30	C76	1	0.93476	0.134654	r	0	2	green	high	3	C
RGI30	C76	2	1.34248	0.164038	b	1	1	grey	moderate	3	D
RGI30	C76	3	0.49519	0.0913916	b	0	1	green	moderate	3	D
RGI30	C76	4	1.38826	0.173575	b	1	1	green	high	3	D
RGI30	C76	5	1.26301	0.188435	b	0	0	grey	low	3	R
RGI30	C76	6	0.73895	0.093131	b	1	1	grey	moderate	3	D
RGI30	C76	7	1.04997	0.126954	b	1	1	grey	moderate	3	D
RGI30	C76	8	0.74451	0.0797405	b	1	1	grey	low	3	D
RGI30	C76	9	0.76841	0.12663	o	1	2	grey	high	1	B
RGI30	C76	10	1.24888	0.156771	b	1	0	grey	moderate	3	D
RGI30	C76	11	1.01468	0.143178	o	0	1	green	moderate	2	D
RGI30	C76	12	0.83633	0.113844	b	1	2	peacock	moderate	3	D
RGI30	C76	13	1.4173	0.170316	b	1	1	yellow	moderate	3	R
RGI30	C76	14	0.63899	0.093825	b	1	0	yellow	moderate	3	D
RGI30	C78	1	1.97148	0.195859	b	1	1	peacock	moderate	2	C
RGI30	C78	2	0.84287	0.122079	r	0	2	green	moderate	1	A
RGI30	C78	3	1.12184	0.125983	b	1	1	yellow	moderate	3	D
RGI30	C78	5	0.62415	0.0786662	b	1	1	peacock	moderate	3	D
RGI30	C79	1	0.94017	0.11484	b	1	1	grey	moderate	3	R
RGI30	C79	2	1.32965	0.130498	b	1	1	grey	moderate	2	D
RGI30	C79	3	1.8597	0.15555	b	0	1	yellow	moderate	3	R
RGI30	C79	4	1.1851	0.163135	r	0	2	yellow	low	1	A
RGI30	C79	5	0.73655	0.10917	b	0	1	grey	low	1	C
RGI30	C79	6	1.08093	0.138461	b	0	1	grey	low	2	D
RGI30	C79	7	0.36288	0.0486058	b	0	1	grey	low	3	D
RGI30	C80	1	0.67717	0.0779485	b	0	0	yellow	low	3	R
RGI30	C80	2	0.35978	0.054335	o	0	1	green	high	2	R
RGI30	C80	3	0.37789	0.0569821	b	0	1	yellow	low	2	D
RGI30	C80	4	0.60041	0.0892954	r	0	2	yellow	moderate	1	A
RGI30	C80	5	0.59557	0.093131	b	0	1	yellow	moderate	2	D
RGI30	C80	6	1.08608	0.163436	o	1	2	peacock	moderate	1	B
RGI30	C81	1	0.78882	0.0962456	b	1	1	yellow	low	3	R
RGI30	C81	2	1.68394	0.161929	b	0	1	grey	high	3	R
RGI30	C81	3	1.03562	0.149711	o	0	1	grey	moderate	2	D
RGI30	C81	4	0.64242	0.100708	r	0	1	grey	moderate	2	C
RGI30	C81	5	0.48386	0.0721647	b	1	1	green	moderate	1	C
RGI30	C81	6	0.99786	0.143178	r	0	1	grey	high	3	D
RGI30	C81	7	1.14373	0.15187	r	0	2	grey	high	1	B
RGI30	C81	8	0.65806	0.0989965	r	0	1	yellow	high	2	C
RGI30	C81	9	0.86508	0.125334	r	0	2	green	high	3	D
RGI30	C82	1	1.2714	0.12501	b	1	0	yellow	moderate	3	R
RGI30	C82	2	0.86615	0.129856	o	0	1	green	high	3	D
RGI30	C82	3	1.01495	0.134017	b	1	1	grey	moderate	2	D
RGI30	C82	4	1.39833	0.162834	o	0	2	green	high	2	C
RGI30	C82	5	1.32635	0.147232	b	1	1	green	high	1	C
RGI30	C82	6	0.7817	0.122406	r	0	1	green	high	3	R
RGI30	C82	7	1.33501	0.154938	o	0	1	green	high	3	D
RGI30	C82	8	1.42733	0.178866	r	0	1	green	high	1	B
RGI30	C82	9	0.75659	0.113512	o	0	2	green	moderate	1	B
RGI30	C82	10	1.04724	0.146921	o	0	1	green	moderate	2	C
RGI30	C82	11	1.61361	0.17387	b	1	0	grey	moderate	3	R
RGI30	C83	1	0.82233	0.105804	b	0	1	green	low	1	C
RGI30	C83	2	0.98539	0.100024	b	1	1	green	moderate	2	D
RGI30	C84	1	2.474	0.25539	b	1	1	green	moderate	1	B
RGI30	C84	2	0.51684	0.0648255	b	1	1	yellow	low	3	R
RGI30	C84	4	0.61887	0.0945179	r	0	0	peacock	moderate	2	D
RGI30	C84	5	0.32412	0.0497579	b	1	1	green	moderate	3	D
RGI30	C84	6	0.78114	0.0910429	b	1	0	green	moderate	1	D
RGI30	C84	7	0.54195	0.0899952	o	1	1	green	high	3	D
RGI30	C84	8	1.03981	0.149711	o	0	2	peacock	moderate	3	C
RGI30	C85	1	1.07765	0.152177	r	0	1	green	moderate	1	B
RGI30	C85	2	0.59778	0.0965903	r	0	2	green	moderate	1	A
RGI30	C85	3	1.14487	0.12663	b	1	1	green	high	3	D

## Sheet: Fig3
		Tissue	PIFg	MSI60g	PERL1g	CALC1g	SHEM5g	PRISM14g	ASPg	SHEM9
RGI12	C1	graft	0.296667	-1.35071	-2.36238	0.639643	-1.29488	-2.05845	-1.68202
RGI12	C2	graft	-1.96667	-1.48405	-2.36571	0.95631	2.42179	-2.15179	-0.255357
RGI12	C3	graft	-1.57333	-0.620714	-1.90238	-3.25036	-1.62488	-1.78845	-0.332024
RGI12	C4	graft	-0.19	0.932619	-1.26905	1.36298	-1.12155	-1.24512	-0.76869
RGI12	C5	graft	-1.28	-1.51738	-2.22905	-1.92702	-1.31155	-3.38512	-1.52869
RGI12	C6	graft	-1.46	-1.98738	-1.81905	-1.03702	8.68845	0.294881	1.33131
RGI12	C7	graft	-2.31	-1.92738	-2.41905	-3.14702	2.40845	-2.22512	-0.66869
RGI12	C8	graft	-1.58667	-0.844048	-1.52571	-1.09369	0.491786	1.17821	1.00464
RGI12	C9	graft	-1.53667	-1.45405	-1.76571	-2.11369	0.521786	-2.67179	-0.625357
RGI12	C10	graft	-2.1	-1.62738	-2.72905	-2.20702	-0.131548	-0.175119	-0.52869
RGI12	C11	graft	-1.08667	-0.904048	-2.04571	-3.23369	0.521786	-2.08179	-0.575357
RGI12	C12	graft	-1.99667	-1.56405	-2.23571	1.78631	7.86179	-1.70179	0.444643
RGI12	C13	graft	-1.49333	-0.970714	-1.56238	-1.36036	2.59512	-1.68845	0.177976
RGI12	C14	graft	-1.29	-1.51738	-2.28905	-1.99702	0.128452	1.03488	0.29131
RGI12	C15	graft	-0.976667	-1.03405	-2.41571	-2.26369	-0.528214	-2.20179	-0.315357
RGI12	C16	graft	-1.91333	-0.390714	-1.39238	-1.43036	-0.514881	0.311548	0.227976
RGI12	C17	graft	-1.41	-0.787381	-1.44905	-1.34702	0.698452	-0.285119	-0.17869
RGI12	C18	graft	-0.696667	0.835952	-0.845714	0.13631	-2.27821	-1.23179	0.0446429
RGI12	C19	graft	0.926667	0.979286	1.13762	-1.25036	-0.534881	0.941548	0.437976
RGI18	C26	graft	-2.41	-2.16738	3.30095	-2.54702	-1.77155	-1.65512	-1.00869
RGI18	C27	graft	0.653333	-2.34405	3.43429	-2.90369	-1.63821	-1.08179	-0.785357
RGI18	C28	graft	-2.64333	-2.26071	3.53762	-3.70036	-1.53488	0.0115476	-1.86202
RGI18	C29	graft	-1.63333	-2.41071	4.57762	-4.22036	-0.494881	-3.79845	-2.84202
RGI18	C30	graft	-0.923333	-1.46071	1.04762	-3.17036	-4.02488	-1.23845	-2.19202
RGI18	C31	graft	2.22	1.06262	0.190952	2.53298	-4.88155	-3.03512	-2.67869
RGI18	C32	graft	-1.14667	-1.07405	6.36429	-2.22369	1.29179	-1.67179	-1.67536
RGI18	C33	graft	-1.36	-3.90738	-0.209048	-5.77702	-5.28155	-3.79512	-3.23869
RGI18	C34	graft	-1.56333	-1.86071	7.60762	-2.16036	2.53512	0.331548	-1.59202
RGI18	C35	graft	-1.42333	-1.03071	-0.502381	-3.16036	-5.57488	-1.05845	-2.43202
RGI18	C36	graft	-0.69	-1.04738	1.80095	2.06298	-3.27155	0.154881	-0.75869
RGI18	C37	graft	0.42	-0.427381	8.07095	4.05298	2.99845	3.69488	1.48131
RGI18	C38	graft	0.553333	0.595952	1.43429	4.51631	-3.63821	0.588214	-1.36536
RGI18	C39	graft	1.39667	0.719286	1.19762	-1.11036	-3.87488	1.52155	-0.422024
RGI18	C40	graft	1.48	-0.227381	3.81095	2.82298	-1.26155	1.84488	-0.13869
RGI18	C41	graft	0.743333	0.935952	1.78429	-0.87369	-3.28821	-0.601786	0.0146429
RGI18	C42	graft	0.01	-0.877381	4.31095	3.25298	-0.761548	2.51488	-0.33869
RGI18	C43	graft	8.41667	6.58929	-0.822381	-2.05036	-5.89488	-1.38845	-1.61202
RGI18	C44	graft	0.26	-0.097381	4.90095	-2.25702	-5.18155	-1.04512	-1.29869
RGI18	C45	graft	2.54333	0.805952	1.60429	-0.39369	1.54179	1.72821	0.134643
RGI24	C46	graft	2.21333	3.83595	1.06429	3.92631	-2.20821	-0.411786	-0.115357
RGI24	C47	graft	3.17333	4.00595	2.37429	-2.53369	-1.96821	-1.65179	-0.845357
RGI24	C48	graft	4.75333	5.38595	3.58429	6.13631	3.63179	3.55821	0.634643
RGI24	C49	graft	1.43667	2.07929	0.557619	3.58964	4.66512	-1.02845	1.41798
RGI24	C50	graft	0.466667	0.529286	-0.122381	2.94964	-0.714881	-1.19845	-0.202024
RGI24	C51	graft	1.68333	1.38595	0.884286	0.0463095	-4.29821	-1.02179	-0.625357
RGI24	C52	graft	1.30667	1.58929	0.417619	1.98964	4.51512	0.261548	0.797976
RGI24	C53	graft	1.80667	2.06929	1.04762	6.05964	1.71512	0.751548	1.49798
RGI24	C54	graft	1.34	1.64262	0.220952	3.81298	1.51845	-0.535119	0.57131
RGI24	C55	graft	-0.73	-0.337381	-1.25905	-1.38702	-2.44155	-1.10512	0.39131
RGI24	C56	graft	-1.22	0.122619	-1.17905	-1.34702	-1.03155	-1.70512	-0.63869
RGI24	C57	graft	-0.593333	-0.600714	-0.402381	-0.630357	5.47512	-0.968452	0.557976
RGI24	C58	graft	1.62	2.41262	0.440952	4.39298	3.24845	1.47488	-0.48869
RGI24	C59	graft	1.11333	0.125952	-0.785714	-0.13369	0.961786	2.75821	0.954643
RGI24	C60	graft	9.51667	9.19929	8.43762	7.23964	3.45512	1.22155	-0.0420238
RGI24	C61	graft	1.99	2.00262	1.79095	-0.227024	-2.58155	2.20488	0.20131
RGI24	C62	graft	0.606667	1.19929	0.387619	0.719643	-1.23488	0.901548	0.377976
RGI24	C63	graft	0.173333	-0.144048	-0.325714	3.06631	-1.80821	1.09821	0.174643
RGI24	C64	graft	-0.83	-0.137381	0.180952	-0.767024	-1.83155	2.61488	0.55131
RGI24	C65	graft	0.0866667	0.189286	-1.41238	-1.54036	-2.23488	0.371548	0.587976
GMR12	E21_1	graft	-1.07656	-1.43832	-0.595816	0.346684	-0.895762	-1.42863	-0.225922
GMR12	E22_1	graft	1.55844	1.18668	0.569184	3.01168	-0.775762	-0.203635	1.21908
GMR12	E23_1	graft	-0.299894	-0.631649	-1.01915	0.448351	-1.2541	0.0730319	-0.464255
GMR12	E24_1	graft	1.16344	0.266684	1.44918	0.281684	-0.580762	0.0713652	-1.02592
GMR12	E25_1	graft	-0.45156	-0.748316	0.129184	0.666684	-1.19576	1.55637	0.689078
GMR12	E26_1	graft	0.570106	0.778351	1.39085	-0.171649	-2.2591	-0.796968	-0.609255
GMR12	E28_1	graft	-0.12156	-0.138316	-0.405816	-0.443316	-1.95576	-0.428635	-1.18592
GMR12	E29_1	graft	-0.893227	-0.479982	-0.177482	0.885018	-2.19243	-0.930301	-0.447589
GMR12	E30_1	graft	-1.00989	-0.356649	0.925851	0.618351	3.3409	0.493032	0.795745
GMR12	E31_1	graft	-1.53989	-0.441649	-0.589149	-0.316649	0.570904	-0.996968	-0.114255
GMR12	E32_1	graft	-0.63156	-0.158316	0.929184	0.226684	0.489238	-0.633635	0.044078
GMR12	E33_1	graft	-0.189894	0.663351	0.940851	0.473351	-1.4391	-0.0919681	0.425745
GMR12	E34_1	graft	-0.85156	0.0466844	0.479184	0.896684	-1.17576	1.24637	0.099078
GMR12	E36_1	graft	-1.65823	-0.919982	-0.487482	-0.259982	-0.377429	-0.695301	-0.532589
GMR12	E37_1	graft	-0.994894	0.0433511	0.190851	-0.881649	-1.7091	-0.341968	0.310745
GMR12	E38_1	graft	-1.07823	-0.329982	-0.387482	-1.28998	-2.75743	-2.2153	-0.532589
GMR12	E39_1	graft	-0.0465603	-0.598316	0.754184	0.146684	-1.18576	0.416365	0.804078
GMR12	E40_1	graft	0.30844	-0.213316	1.02418	0.246684	-2.27076	-0.553635	-0.740922
GMR18	E70_1	graft	-0.259894	-0.896649	-2.04415	-0.836649	-0.624096	-0.641968	-1.06426
GMR18	E71_1	graft	-0.539894	-0.976649	-0.879149	-0.321649	-1.3941	0.568032	0.590745
GMR18	E72_1	graft	-1.25823	-1.34998	-0.642482	0.205018	0.187571	0.924699	0.452411
GMR18	E73_1	graft	0.156773	-0.529982	-0.887482	-0.984982	-1.19243	1.3847	-0.782589
GMR18	E74_1	graft	-0.333227	-0.239982	-0.457482	-1.51498	-0.752429	1.2497	-0.667589
GMR18	E75_1	graft	-0.47656	-0.398316	-0.385816	0.956684	0.254238	0.0913652	-0.490922
GMR18	E76_1	graft	-0.80656	-0.718316	-0.830816	-1.21832	0.494238	2.52137	1.23908
GMR18	E77_1	graft	-1.67323	-0.669982	-0.837482	0.390018	0.122571	2.0347	0.367411
GMR18	E78_1	graft	-0.31656	-0.933316	-0.655816	-1.38332	-1.86076	0.546365	-0.920922
GMR18	E79_1	graft	-0.333227	-0.504982	-0.922482	-0.859982	-2.50743	1.3947	-0.637589
GMR18	E80_1	graft	-0.379894	-0.531649	-0.159149	0.518351	-0.429096	1.24303	0.670745
GMR18	E81_1	graft	-0.333227	-0.274982	0.0225177	0.130018	-1.32243	1.9397	0.927411
GMR18	E82_1	graft	-0.449894	-1.01165	-0.629149	-0.186649	-0.159096	-0.131968	0.510745
GMR18	E83_1	graft	-0.598227	0.120018	-0.587482	0.210018	-0.347429	0.834699	1.06241
GMR18	E84_1	graft	-1.31823	-0.969982	-1.15248	-1.22498	-1.77743	0.609699	-1.01759
GMR18	E85_1	graft	-1.38489	-0.696649	-0.974149	0.0683511	1.1859	0.293032	1.11574
GMR18	E86_1	graft	-0.84156	-1.17332	-1.05582	-1.79332	-1.29076	-0.423635	-1.24592
GMR18	E87_1	graft	-0.199894	-0.566649	-0.774149	-0.211649	-1.0391	0.0280319	1.21574
GMR18	E88_1	graft	0.0651064	-0.0716489	-0.499149	-0.251649	-1.3441	1.26803	0.545745
GMR24	E110_1	graft	0.776773	1.67002	0.537518	1.26002	0.882571	0.249699	1.71241
GMR24	E111_1	graft	2.02844	1.57668	1.13418	1.42668	-0.205762	3.72637	-0.500922
GMR24	E112_1	graft	0.35844	0.601684	3.11918	-0.503316	0.464238	-0.638635	-0.140922
GMR24	E113_1	graft	0.595106	0.693351	0.510851	2.02335	-1.8041	2.60303	-0.364255
GMR24	E114_1	graft	0.98344	1.93668	0.669184	0.421684	-2.08576	-1.06863	0.244078
GMR24	E115_1	graft	1.81511	0.933351	-0.694149	-0.466649	-0.749096	2.46303	0.895745
GMR24	E116_1	graft	1.67677	1.56502	0.712518	-0.599982	-0.0324291	0.409699	-0.0475887
GMR24	E117_1	graft	1.20011	0.123351	-0.429149	-0.686649	-1.3641	-0.0869681	-0.529255
GMR24	E118_1	graft	2.79844	2.48168	1.74918	-0.158316	0.184238	3.00637	0.844078
GMR24	E119_1	graft	1.44677	0.245018	0.497518	1.95002	-0.377429	0.339699	0.927411
GMR24	E120_1	graft	6.94011	4.68835	2.73085	2.63335	3.0809	6.88803	4.45074
GMR24	E121_1	graft	4.09677	2.87002	1.73752	2.46002	0.607571	2.6747	1.05741
GMR24	E122_1	graft	1.32844	1.28668	0.554184	0.241684	-1.87076	1.03637	-0.310922
GMR24	E123_1	graft	0.921773	0.780018	-0.422482	-0.539982	-0.132429	0.424699	1.72741
GMR24	E124_1	graft	1.59844	0.471684	-0.340816	1.12668	3.04424	1.20637	0.329078
GMR24	E125_1	graft	0.456773	-0.294982	0.667518	0.805018	1.44257	0.989699	2.50741
GMR24	E126_1	graft	1.58344	0.106684	0.254184	1.31168	0.724238	1.73137	2.59908
GMR24	E127_1	graft	1.53511	-0.0366489	-0.279149	0.388351	-1.9941	0.223032	1.10074
GMR24	E128_1	graft	2.97177	0.720018	0.317518	3.17002	-1.20243	2.9547	-0.0975887
GMR24	E129_1	graft	5.41511	2.65835	3.03585	3.31335	1.7209	3.53303	1.77074
RGI18	C26_1	pearl sac	-3.5864	-2.15928	-3.01397	-3.04786	4.1438	3.02749	-1.87513	2.12944
RGI18	C27_1	pearl sac	0.0902694	-0.762609	-0.152306	0.748805	-1.37953	-4.05084	-0.158468	2.3161
RGI18	C28_1	pearl sac	-1.57806	-1.66594	-1.54064	-3.40453	-0.077862	3.45582	0.748199	0.677768
RGI18	C29_1	pearl sac	0.448603	0.510724	0.306027	1.86214	-1.2812	-0.0225084	2.49487	1.38444
RGI18	C30_1	pearl sac	-0.528064	-0.230943	-0.60564	-0.449529	2.13214	0.580825	-2.7368	1.86777
RGI18	C31_1	pearl sac	-1.0314	0.0257239	0.251027	0.012138	-2.1612	4.03749	-3.87013	1.24944
RGI18	C32_1	pearl sac	1.03694	0.354057	0.62936	1.37547	-2.31786	0.760825	0.368199	-0.522232
RGI18	C33_1	pearl sac	-2.03806	-1.68594	-1.63564	-4.87953	-6.20286	3.91582	-3.3618	-4.73723
RGI18	C34_1	pearl sac	0.850269	1.98239	1.47269	1.7188	2.79047	1.72416	0.841532	1.7961
RGI18	C35_1	pearl sac	1.6136	0.855724	1.74603	1.00714	2.8238	4.88249	-0.755135	2.87944
RGI18	C36_1	pearl sac	1.66027	1.14239	1.97769	0.588805	0.815471	0.574158	-0.398468	1.7611
RGI18	C37_1	pearl sac	0.473603	0.520724	-0.0239731	3.40714	-0.246195	4.24249	0.504865	1.22444
RGI18	C38_1	pearl sac	-0.708064	-0.930943	-1.01564	0.795471	2.99214	0.405825	0.958199	0.697768
RGI18	C39_1	pearl sac	-0.451397	-0.499276	-1.06397	-3.89286	-3.2912	0.782492	-4.65513	1.31444
RGI18	C40_1	pearl sac	-2.0814	-2.00428	-1.17897	-1.34286	-3.3262	0.252492	-4.48513	-0.580565
RGI18	C41_1	pearl sac	-0.553064	-0.150943	0.33436	-1.40453	-6.04786	-0.924175	-1.5218	-4.26223
RGI18	C42_1	pearl sac	-0.411397	0.0157239	0.181027	4.19214	3.8138	-1.56751	-0.975135	0.714435
RGI18	C43_1	pearl sac	-1.63306	-1.62594	-0.44564	-2.31453	-0.122862	-0.164175	-1.4718	3.16777
RGI18	C44_1	pearl sac	-2.13473	-1.97761	-1.45231	-3.0612	-0.829529	-0.895842	3.17153	0.981102
RGI18	C45_1	pearl sac	-1.2064	-1.06428	-1.37897	-1.96286	-0.711195	1.47249	1.44987	1.58944
RGI24	C46_1	pearl sac	-1.39473	-0.0976094	-0.532306	-2.9112	-5.22453	-3.85584	-3.85847	-2.9589
RGI24	C47_1	pearl sac	0.366936	1.40406	-0.0156397	-1.65453	0.537138	3.31582	1.6082	0.492768
RGI24	C48_1	pearl sac	-0.478064	0.414057	-1.09564	-3.29953	-3.98286	-0.499175	-0.151801	0.132768
RGI24	C49_1	pearl sac	-2.58473	-1.08761	-2.07731	-1.5762	-3.58953	3.67916	1.30653	-1.2989
RGI24	C50_1	pearl sac	-1.80473	-0.897609	-0.0973064	-0.196195	-7.43953	-3.71584	1.20153	-5.3439
RGI24	C51_1	pearl sac	-2.04473	-0.0626094	-1.32731	0.198805	-0.344529	-3.59084	-0.013468	-0.988898
RGI24	C52_1	pearl sac	-1.78973	-1.09261	-1.30231	-2.5262	-1.57453	-0.215842	5.21653	2.2561
RGI24	C53_1	pearl sac	-1.50806	-0.510943	-0.72564	-0.974529	-1.35286	-1.88918	0.0831987	0.402768
RGI24	C54_1	pearl sac	-0.716397	0.380724	-0.428973	4.05714	-1.4862	-2.07751	3.51987	0.919435
RGI24	C55_1	pearl sac	-1.09806	-0.455943	-1.00064	-1.45953	0.797138	-0.629175	-3.1918	0.432768
RGI24	C56_1	pearl sac	-2.5014	-0.709276	-1.97897	-1.62786	-4.0162	-4.52751	-1.28013	-1.89556
RGI24	C57_1	pearl sac	-1.15306	-0.375943	-1.14064	-3.24453	-3.74286	-5.04918	2.8132	-1.84223
RGI24	C58_1	pearl sac	-2.2564	-0.879276	-1.19897	-3.72286	-7.7062	-1.48751	-3.15013	-5.33556
RGI24	C59_1	pearl sac	-2.5214	-0.784276	-1.52897	2.09214	0.0588047	-1.01751	0.414865	0.809435
RGI24	C60_1	pearl sac	0.553603	0.745724	0.471027	-0.362862	-0.836195	3.05249	3.75987	3.47444
RGI24	C61_1	pearl sac	-2.27973	-1.48261	-1.32231	-2.9812	-1.74953	-2.27084	2.29153	-0.718898
RGI24	C62_1	pearl sac	-1.63973	-0.0176094	-0.912306	-0.181195	-3.46453	-4.51084	2.23653	-0.748898
RGI24	C63_1	pearl sac	-2.15806	-0.465943	-1.74064	-0.574529	-0.937862	-0.899175	-0.476801	-0.377232
RGI24	C64_1	pearl sac	0.670269	2.06239	1.60769	1.8688	-4.17953	-0.605842	2.27653	-0.608898
RGI24	C65_1	pearl sac	0.295269	1.18739	0.342694	-2.1412	-8.69953	-10.7108	3.11653	-6.8039
GMR18	E70_1	pearl sac	-1.16426	-0.524391	-1.34896	0.87187	-2.35078	-2.17583	-4.35117	-2.44058
GMR18	E71_1	pearl sac	-0.457594	-0.612725	-1.27229	-0.766464	-2.23912	0.00084058	-1.13951	-0.713915
GMR18	E72_1	pearl sac	0.839072	1.03394	1.14438	-2.5248	-1.89745	4.91251	-3.67284	-1.80225
GMR18	E73_1	pearl sac	0.467406	0.762275	-0.0572899	-0.471464	-0.934116	2.43084	1.10049	-3.11891
GMR18	E74_1	pearl sac	-0.0925942	-0.0477246	-0.76229	-0.0414638	-2.05912	2.17084	0.975493	5.72109
GMR18	E75_1	pearl sac	-0.800928	0.013942	-0.455623	2.0352	-2.97745	-5.54749	1.21716	-0.357248
GMR18	E76_1	pearl sac	-1.32259	-0.0377246	0.81271	0.593536	-1.07912	-1.14916	2.32549	0.776085
GMR18	E77_1	pearl sac	0.544072	1.05394	0.134377	1.8452	-1.42745	0.742507	0.637159	-1.31725
GMR18	E78_1	pearl sac	-2.10259	-0.807725	-0.39729	-2.66146	-2.71412	-2.40916	-1.88451	-2.32391
GMR18	E79_1	pearl sac	-0.845928	-0.371058	-0.0456232	-0.544797	-3.35245	-3.03749	0.827159	-2.08225
GMR18	E80_1	pearl sac	1.00074	1.47561	1.61604	-0.27813	-1.33578	0.249174	-0.0461739	0.779419
GMR18	E81_1	pearl sac	0.727406	0.932275	0.27771	-2.81646	-1.86412	3.72584	-2.69451	-4.25891
GMR18	E82_1	pearl sac	-1.26093	-1.34106	-1.55562	1.1052	-2.10245	3.88751	2.77216	6.20775
GMR18	E83_1	pearl sac	-0.605928	0.118942	0.384377	0.445203	-2.10245	-0.412493	-0.397841	2.75275
GMR18	E84_1	pearl sac	-0.834261	0.535609	0.0960435	-1.94313	-2.44078	-1.39083	-5.64117	-0.350581
GMR18	E85_1	pearl sac	-1.24259	-0.00272464	-0.20729	1.39854	-1.35912	0.0808406	2.32549	-1.61391
GMR18	E86_1	pearl sac	-0.710928	1.12894	1.20938	1.2502	-2.24245	-0.822493	0.0871594	-2.42225
GMR18	E88_1	pearl sac	-0.752594	-0.0177246	-0.81729	-3.42146	-2.77412	-8.69416	-4.73951	-1.64891
GMR18	E89_1	pearl sac	0.0490725	0.533942	-0.000623188	-3.0298	-2.03245	-0.207493	1.17216	-0.582248
GMR24	E110_1	pearl sac	-0.554261	0.370609	1.24604	1.68187	0.119217	1.90917	4.83383	-1.38058
GMR24	E111_1	pearl sac	1.10907	0.158942	1.24438	1.2902	-1.36745	-1.47249	-3.18284	-2.52725
GMR24	E112_1	pearl sac	0.580739	-0.274391	0.896043	1.67187	-1.25578	0.564174	3.04383	-0.635581
GMR24	E113_1	pearl sac	-0.505928	-0.436058	0.419377	-0.934797	-1.19745	-2.86749	-2.69284	-0.857248
GMR24	E114_1	pearl sac	1.70074	1.83561	2.00104	0.0518696	0.129217	1.29417	-0.501174	-2.88058
GMR24	E115_1	pearl sac	0.0807391	-0.719391	0.266043	-0.38313	-0.795783	0.0891739	1.91383	5.62442
GMR24	E116_1	pearl sac	-1.35593	-1.67106	-0.680623	-0.294797	-0.997449	-0.607493	-1.05784	2.62275
GMR24	E117_1	pearl sac	-0.0775942	0.337275	1.31771	-0.566464	-0.459116	-0.384159	-0.0345072	0.206085
GMR24	E118_1	pearl sac	-1.28426	-0.764391	-0.603957	1.92687	-0.850783	0.364174	3.18883	-1.82058
GMR24	E119_1	pearl sac	-2.32426	-1.23939	-0.0489565	-0.44813	-2.61578	-2.45583	0.673826	-3.77058
GMR24	E120_1	pearl sac	2.21241	1.18728	1.88271	0.558536	-0.324116	0.705841	0.675493	-0.633915
GMR24	E121_1	pearl sac	-1.38926	-1.04939	-0.823957	-1.33313	-1.37078	-1.52583	-1.79117	-1.15058
GMR24	E122_1	pearl sac	-0.330928	0.363942	-0.215623	-1.9248	-3.45245	-3.82249	-1.98284	-3.63725
GMR24	E123_1	pearl sac	-0.0692609	-0.249391	0.801043	2.07187	-0.735783	1.46417	5.56383	6.72942
GMR24	E124_1	pearl sac	-1.74426	-1.37939	-0.413957	0.61687	-1.00078	-0.145826	-3.20117	2.82942
GMR24	E125_1	pearl sac	-0.215928	0.268942	0.474377	-2.2348	-1.15745	0.0975072	1.20716	-0.777248
GMR24	E126_1	pearl sac	0.0190725	0.238942	0.664377	3.3802	-0.192449	0.907507	3.60716	-2.44225
GMR24	E127_1	pearl sac	-2.05593	-1.32106	-0.785623	-1.4298	-1.38245	0.442507	-0.697841	-2.69225
GMR24	E129_1	pearl sac	0.159072	-0.406058	0.614377	0.130203	-0.272449	0.932507	-3.33784	-0.937248

## Sheet: Fig4
	Shell Height	Shell width	Shell Thickness
RGI12	57	60	12
RGI12	55	54	13
RGI12	54	56	15
RGI12	51	50	13
RGI12	53	49	12
RGI12	51	50	10
RGI12	46	47	11
RGI12	51	54	12
RGI12	51	46	12
RGI12	52	52	12
RGI12	58	61	13
RGI12	55	56	14
RGI12	55	55	12
RGI12	53	57	12
RGI12	58	52	13
RGI12	49	50	14
RGI12	56	55	12
RGI12	46	47	12
RGI12	46	42	11
RGI12	49	50	12
RGI18	71	83	21
RGI18	78	77	20
RGI18	68	68	19
RGI18	78	71	19
RGI18	68	56	15
RGI18	72	72	18
RGI18	71	74	18
RGI18	72	75	15
RGI18	73	72	17
RGI18	72	69	16
RGI18	64	62	16
RGI18	75	76	21
RGI18	71	68	16
RGI18	68	66	15
RGI18	69	67	18
RGI18	70	70	20
RGI18	71	68	16
RGI18	70	77	20
RGI18	66	67	17
RGI18	63	58	16
RGI24	65	56	14
RGI24	65	67	20
RGI24	72	65	16
RGI24	76	66	14
RGI24	72	70	16
RGI24	89	75	16
RGI24	79	68	16
RGI24	83	72	17
RGI24	72	65	16
RGI24	82	68	16
RGI24	80	78	17
RGI24	83	76	18
RGI24	77	83	20
RGI24	77	67	16
RGI24	88	82	20
RGI24	90	84	24
RGI24	94	92	23
RGI24	92	90	25
RGI24	85	86	21
RGI24	98	100	23
RGI30	102	104	24
RGI30	94	101	22
RGI30	103	97	23
RGI30	101	113	24
RGI30	102	101	27
RGI30	94	95	25
RGI30	102	118	26
RGI30	106	101	25
RGI30	94	99	22
RGI30	102	105	25
RGI30	97	100	23
RGI30	94	97	26
RGI30	101	96	26
RGI30	97	114	25
RGI30	100	106	26
RGI30	97	95	23
RGI30	100	100	24
RGI30	93	97	22
RGI30	84	86	18
RGI30	92	93	22
GMR7	39	40	6
GMR7	35	35	8
GMR7	32	34	8
GMR7	40	39	10
GMR7	40	36	9
GMR7	44	42	9
GMR7	40	39	9
GMR7	38	44	9
GMR7	42	37	9
GMR7	42	41	9
GMR7	37	37	10
GMR7	34	36	9
GMR7	41	38	8
GMR7	41	41	10
GMR7	35	36	8
GMR7	39	36	8
GMR7	39	36	8
GMR7	34	33	7
GMR7	33	35	7
GMR7	32	34	8
GMR12	56	54	16
GMR12	63	59	16
GMR12	51	44	14
GMR12	59	51	13
GMR12	51	46	10
GMR12	55	53	16
GMR12	54	44	13
GMR12	45	45	12
GMR12	55	47	13
GMR12	62	55	17
GMR12	54	50	15
GMR12	50	51	13
GMR12	45	44	12
GMR12	50	46	14
GMR12	48	43	14
GMR12	52	49	15
GMR12	51	45	14
GMR12	51	57	12
GMR12	50	48	14
GMR12	50	48	14
GMR18	86	83	23
GMR18	83	83	23
GMR18	83	82	22
GMR18	80	71	20
GMR18	75	72	20
GMR18	80	71	21
GMR18	75	70	20
GMR18	67	70	19
GMR18	68	65	20
GMR18	64	67	19
GMR18	72	71	20
GMR18	71	69	22
GMR18	69	66	21
GMR18	75	68	22
GMR18	72	70	18
GMR18	77	67	20
GMR18	65	68	19
GMR18	69	63	21
GMR18	64	60	17
GMR18	70	60	19
GMR24	77	76	23
GMR24	71	68	20
GMR24	81	85	25
GMR24	80	77	23
GMR24	74	83	25
GMR24	75	72	24
GMR24	82	83	24
GMR24	74	82	22
GMR24	70	66	22
GMR24	70	66	22
GMR24	64	58	20
GMR24	71	62	20
GMR24	77	71	25
GMR24	66	57	17
GMR24	61	67	20
GMR24	62	63	20
GMR24	79	73	22
GMR24	65	61	17
GMR24	62	56	17
GMR24	77	66	21
